# Supplementary material for: Genomic Characterisation of Limosilactobacillus fermentum CRL2085 Unveiling Probiotic Traits for Application in Cattle Feed
Source: Environ Microbiol Rep. 2025 Sep 8;17(5):e70176. doi: 10.1111/1758-2229.70176 (PMC12415445; doi:10.1111/1758-2229.70176)
Supplement: Supplementary file 3 — Table S1: List of strains and genomes used in this study. [file EMI4-17-e70176-s004.xlsx]

## Sheet: genome list
Supplementary Table 1. Genome list of strains used in this study
Species	Strain	BioProject Accession	BioSample Accession	Assembly Accession	Isolation Source	Isolation Country
Limosilactobacillus agrestis	WF-MT5-A	PRJNA649652	SAMN15676316	GCA_014145585.1	jejunum	Lithuania
Limosilactobacillus agrestimuris	DSM 106037	PRJEB50452	SAMEA14418533	GCA_943193105.1	gut content	Germany
Limosilactobacillus agrestis	WF-MT5-A	PRJNA649652	SAMN15676316	GCA_014145585.1	jejunum	Lithuania
Limosilactobacillus albertensis	Lr3000	PRJNA649652	SAMN15676318	GCA_014145555.1	stomach	USA
Limosilactobacillus alvi	An810	PRJNA377666	SAMN14913631	GCA_016900115.1	chicken	na
Limosilactobacillus antri	DSM 16041	PRJNA31479	SAMN00001477	GCA_000160835.1	Human source	na
Limosilactobacillus avium	B015	PRJEB56193	SAMEA112150984	GCF_947381485.1	na	na
Limosilactobacillus balticus	BG-AF3-A	PRJNA649652	SAMN15676314	GCA_014145615.1	mouse jejunum	Lithuania
Limosilactobacillus caccae	Marseille-P3519T	PRJEB18962	SAMEA49226668	GCF_900156885.1	na	na
Limosilactobacillus caecicola	DSM 110982	PRJEB50452	SAMEA14418534	GCA_943192935.1	gut content	Germany
Limosilactobacillus caviae	CCM 8609	PRJDB10511	SAMD00244886	GCA_014635905.1	na	na
Limosilactobacillus coleohominis	DSM 14060	PRJNA222257	SAMN02369394	GCA_001435055.1	vagina	Sweden
Limosilactobacillus difficilis	E2	PRJEB56193	SAMEA112151007	GCA_947387495.1	na	na
Limosilactobacillus equigenerosi	DSM 18793	PRJNA222257	SAMN02369380	GCF_001435245.1	thoroughbred horses	Japan
Limosilactobacillus fastidiosus	WF-MO7-1	PRJNA649652	SAMN15676322	GCA_014145505.1	vole jejunum	Lithuania
Limosilactobacillus fermentum	AF61-5pH5A	PRJNA903559	SAMN31808042	GCA_027681265.1	fecal material [ENVO:00002003]	China
Limosilactobacillus fermentum	EFEL6800	PRJNA951611	SAMN34045738	GCA_029961225.1	Human saliva	South Korea
Limosilactobacillus fermentum	CRL2085	this study	this study	this study	feedlot cattle	Argentina
Limosilactobacillus fermentum	JL-2	PRJNA1058848	SAMN39190652	GCA_035621415.1	traditional fermented milk	China
Limosilactobacillus fermentum	FI11624	PRJNA932444	SAMN33193039	GCA_036431305.1	Sediment fermented pearl millet slurry	Ghana
Limosilactobacillus fermentum	DSM 20052	PRJNA545488	SAMN11893902	GCA_013394085.1	Fermented beets	USA
Limosilactobacillus fermentum	QAULFN54	PRJNA744373	SAMN20114171	GCA_022509455.1	Dahi fermented milk product	Pakistan
Limosilactobacillus fermentum	L930BB	PRJEB4718	SAMEA3158477	GCF_001039735.1	human colon mucosa	USA
Limosilactobacillus fermentum	KUB-D18	PRJNA836376	SAMN28158841	GCA_023370755.1	intestine	Thailand
Limosilactobacillus fermentum	M4	PRJNA787400	SAMN23798833	GCA_023612195.1	tofu whey	China
Limosilactobacillus fermentum	DM072	PRJNA852394	SAMN29328592	GCA_024054255.2	tongue coating	South Korea
Limosilactobacillus fermentum	DM075	PRJNA853106	SAMN29360653	GCA_024204625.1	tongue coating	South Korea
Limosilactobacillus fermentum	KHUD_007	PRJNA860016	SAMN29815206	GCA_024385625.1	subgingival plaque	South Korea
Limosilactobacillus fermentum	PMC101	PRJNA860760	SAMN29861940	GCA_024494505.1	vaginal secretions	South Korea
Limosilactobacillus fermentum	CIRM-BIA 2220	PRJNA503586	SAMN10365214	GCF_025122575.1	artisanal lactic starter	na
Limosilactobacillus fermentum	712	PRJNA503586	SAMN10365685	GCF_025186015.1	fermented cassava	na
Limosilactobacillus fermentum	47-7	PRJNA347617	SAMN05893390	GCF_001854105.1	healthy infants	Thailand
Limosilactobacillus fermentum	CIRM-BIA 2157	PRJNA503586	SAMN10365394	GCA_025191625.1	whey (Comte cheese)	France
Limosilactobacillus fermentum	CIRM-BIA 2155	PRJNA503586	SAMN10365391	GCA_025191645.1	sugar	Italy
Limosilactobacillus fermentum	17SD-2	PRJNA888851	SAMN31222265	GCA_025780195.1	whole-plant corn silage	China
Limosilactobacillus fermentum	858	PRJNA759057	SAMN21155303	GCA_025809275.1	saliva	South Korea
Limosilactobacillus fermentum	LfU21	PRJNA417365	SAMN08290293	GCA_002869825.2	feces of an astronaut	Russia
Limosilactobacillus fermentum	BRD_L14	PRJNA897749	SAMN31580341	GCA_026184215.1	woolf stool	South Korea
Limosilactobacillus fermentum	MC1	PRJNA769625	SAMN22155537	GCA_026930525.1	breast milk	Croatia
Limosilactobacillus fermentum	AM100_PB1_LT_1D_15A	PRJNA903559	SAMN31808592	GCA_027661185.1	fecal material [ENVO:00002003]	China
Limosilactobacillus fermentum	AF64-6pH5T	PRJNA903559	SAMN31808054	GCA_027681055.1	fecal material [ENVO:00002003]	China
Limosilactobacillus fermentum	AF61-5pH5A	PRJNA903559	SAMN31808042	GCA_027681265.1	fecal material [ENVO:00002003]	China
Limosilactobacillus fermentum	AF63-12pH5T	PRJNA903559	SAMN31808046	GCA_027681185.1	fecal material [ENVO:00002003]	China
Limosilactobacillus fermentum	CM02-01b2	PRJNA903559	SAMN31809578	GCA_027696965.1	fecal material [ENVO:00002003]	China
Limosilactobacillus fermentum	SNUV175	PRJNA358449	SAMN06174220	GCF_001941785.1	vaginal tract	South Korea
Limosilactobacillus fermentum	VSI05	PRJNA934404	SAMN33275432	GCA_029011825.1	vagina	USA
Limosilactobacillus fermentum	VRI-003	PRJNA378457	SAMN06546707	GCA_002072085.1	Commercial probiotic culture lyophilized	Australia
Limosilactobacillus fermentum	CYLB55	PRJNA945331	SAMN33777524	GCA_029537335.1	Stinky tofu	Taiwan
Limosilactobacillus fermentum	MSJK0025	PRJNA951508	SAMN34044604	GCA_029691425.1	milk	China
Limosilactobacillus fermentum	FTDC 8312	PRJNA382300	SAMN06703219	GCA_002119645.1	fecal sample	Malaysia
Limosilactobacillus fermentum	S6	PRJEB19181	SAMEA80264668	GCA_900163585.1	Sorghum african beer processing	Cote dIvoire
Limosilactobacillus fermentum	R17-5	PRJNA957267	SAMN34247966	GCA_029872335.1	pickled radish	China
Limosilactobacillus fermentum	EFEL6800	PRJNA951611	SAMN34045738	GCA_029961225.1	Human saliva	South Korea
Limosilactobacillus fermentum	LAC FRN-92	PRJNA389240	SAMN07192734	GCA_002192435.1	oral swab	Italy
Limosilactobacillus fermentum	RC4	PRJNA976665	SAMN35436790	GCA_030291755.1	pickled food	China
Limosilactobacillus fermentum	BFE 6620	PRJNA390617	SAMN07246874	GCA_002204495.1	Gari	Benin
Limosilactobacillus fermentum	S13	PRJEB19182	SAMEA80310418	GCA_900163595.1	Sorghum african beer processing	Cote dIvoire
Limosilactobacillus fermentum	FUA033	PRJNA995895	SAMN36507063	GCA_030665445.1	Human fecal samples	China
Limosilactobacillus fermentum	KCKM 0998	PRJNA1012354	SAMN37256217	GCA_031460995.1	kimchi	South Korea
Limosilactobacillus fermentum	PC76	PRJNA921838	SAMN32634712	GCA_032598825.1	poultry caeca	Pakistan
Limosilactobacillus fermentum	PC10	PRJNA904097	SAMN31826480	GCA_032598845.1	poultry caeca	Pakistan
Limosilactobacillus fermentum	JL-1	PRJNA1041043	SAMN38273024	GCA_034048795.1	Xinjiang traditional fermented milk	China
Limosilactobacillus fermentum	DX2034	PRJNA1047046	SAMN38512524	GCA_034328545.1	feces	South Korea
Limosilactobacillus fermentum	JL-2	PRJNA1058848	SAMN39190652	GCA_035621415.1	traditional fermented milk	China
Limosilactobacillus fermentum	FI11624	PRJNA932444	SAMN33193039	GCA_036431305.1	Sediment fermented pearl millet (Pennisetum glaucum) slurry	Ghana
Limosilactobacillus fermentum	FI11572	PRJNA932444	SAMN33193031	GCA_036431425.1	Supernatant fermented pearl millet (Pennisetum glaucum) slurry	Ghana
Limosilactobacillus fermentum	FI11600	PRJNA932444	SAMN33193035	GCA_036431385.1	Pearl millet grains (Pennisetum glaucum)	Ghana
Limosilactobacillus fermentum	FI11615	PRJNA932444	SAMN33193030	GCA_036431445.1	Sediment fermented pearl millet (Pennisetum glaucum) slurry	Ghana
Limosilactobacillus fermentum	FI11601	PRJNA932444	SAMN33193034	GCA_036431405.1	24 h fermented pearl millet (Pennisetum glaucum) grains	Ghana
Limosilactobacillus fermentum	FI11568	PRJNA932444	SAMN33193027	GCA_036431505.1	Sediment fermented pearl millet (Pennisetum glaucum) slurry	Ghana
Limosilactobacillus fermentum	279	PRJNA417365	SAMN08014151	GCA_002794275.1	feces of a 19-year-old female	Russia
Limosilactobacillus fermentum	311	PRJNA417365	SAMN08014154	GCA_002794315.1	feces of a 19-year-old female	Russia
Limosilactobacillus fermentum	103	PRJNA417365	SAMN07985466	GCA_002794375.1	cecum of a 56-year-old man	Russia
Limosilactobacillus fermentum	GBJ	PRJNA1023709	SAMN37669919	GCA_036784755.1	traditional pickle	China
Limosilactobacillus fermentum	MCC 0225	PRJNA1086233	SAMN40371654	GCF_037407275.1	Human source	India
Limosilactobacillus fermentum	U14	PRJNA1082647	SAMN41162770	GCF_039566235.1	fermented whey	Slovakia
Limosilactobacillus fermentum	A190	PRJNA1082647	SAMN41162754	GCF_039566575.1	summer bryndza cheese from unpasteurized milk	Slovakia
Limosilactobacillus fermentum	U13	PRJNA1082647	SAMN41162769	GCF_039566785.1	fermented whey	Slovakia
Limosilactobacillus fermentum	U19	PRJNA1082647	SAMN41162772	GCF_039566885.1	fermented whey	Slovakia
Limosilactobacillus fermentum	CRL1446	PRJNA429654	SAMN08355059	GCA_002899655.1	Goat milk cheese	Argentina
Limosilactobacillus fermentum	IMDO 130101	PRJEB24519	SAMEA104224050	GCA_900205745.1	sourdough	Belgium
Limosilactobacillus fermentum	CECT 9269	PRJEB24713	SAMEA104569778	GCA_900290185.1	tocosh, Peruvian traditional fermented potatoes, and has been investigated for its high biotechnological potential	Peru
Limosilactobacillus fermentum	DS13_7	PRJNA336518	SAMN05942013	GCA_003061865.1	Commercial dietary supplements	USA
Limosilactobacillus fermentum	CBA7106	PRJNA390215	SAMN07224244	GCA_003255875.1	adult feces	South Korea
Limosilactobacillus fermentum	KMB_613	PRJNA474823	SAMN09398945	GCA_003346315.1	bryndza cheese	Slovakia
Limosilactobacillus fermentum	KMB_612	PRJNA474823	SAMN09398944	GCA_003346325.1	bryndza cheese	Slovakia
Limosilactobacillus fermentum	LDTM 7301	PRJNA340350	SAMN05712721	GCA_003346795.1	Makgeollli	South Korea
Limosilactobacillus fermentum	LfQi6	PRJNA276297	SAMN03372370	GCF_000966835.1	Human Breast Milk	USA
Limosilactobacillus fermentum	HFB3	PRJNA294944	SAMN04038470	GCF_001297025.1	fecal sample	India
Limosilactobacillus fermentum	SK152	PRJNA318540	SAMN04858206	GCA_002242615.1	traditional Korean fermented vegetable	South Korea
Limosilactobacillus fermentum	LMT2-75	PRJNA505388	SAMN10417155	GCA_003855655.1	kimchi	South Korea
Limosilactobacillus fermentum	YL-11	PRJNA507070	SAMN10484493	GCA_003860425.1	fermented milk	China
Limosilactobacillus fermentum	SRCM103285	PRJNA514921	SAMN10737529	GCA_004063515.1	food	South Korea
Limosilactobacillus fermentum	SRCM 103290	PRJNA514937	SAMN10738354	GCA_004063635.1	food	South Korea
Limosilactobacillus fermentum	MTCC 5898	PRJNA520814	SAMN10868412	GCA_004208815.1	Infant fecal sample	India
Limosilactobacillus fermentum	FUA3589	PRJNA526935	SAMN11119341	GCA_004683795.1	Mahewu	Zimbabwe
Limosilactobacillus fermentum	FUA3588	PRJNA526935	SAMN11109659	GCA_004683835.1	Mahewu	Zimbabwe
Limosilactobacillus fermentum	2760	PRJNA566331	SAMN12786154	GCA_008802915.1	dairy	India
Limosilactobacillus fermentum	I2	PRJNA577465	SAMN13031766	GCA_009295755.1	Brazilian ethanol production industries	Brazil
Limosilactobacillus fermentum	317	PRJNA578299	SAMN13056196	GCA_009362835.1	fermented milk	Nigeria
Limosilactobacillus fermentum	USM 8633	PRJNA312743	SAMN04531192	GCA_009676625.1	fermented meat sausage	Malaysia
Limosilactobacillus fermentum	D12	PRJNA388578	SAMN10319712	GCA_009914845.1	Fresh smoked cheese	Croatia
Limosilactobacillus fermentum	AGR1487	PRJNA596816	SAMN13639333	GCA_011032745.1	Oral cavity	New Zealand
Limosilactobacillus fermentum	AGR1485	PRJNA588334	SAMN13241836	GCA_011032765.1	Oral cavity	New Zealand
Limosilactobacillus fermentum	S30	PRJNA520885	SAMN10869160	GCA_011420355.1	faeces of children	India
Limosilactobacillus fermentum	L13	PRJNA521581	SAMN10906232	GCA_012070605.1	faeces of children	India
Limosilactobacillus fermentum	YLF016	PRJNA682291	SAMN16987128	GCA_018884205.1	yak	China
Limosilactobacillus fermentum	ACA-DC 179	PRJNA759200	SAMN21157785	GCA_019890875.1	Greek Kasseri cheese	na
Limosilactobacillus fermentum	FUA3582	PRJNA526935	SAMN21223652	GCA_020844625.1	Mahewu	na
Limosilactobacillus fermentum	ING8	PRJNA785757	SAMN23575918	GCA_021128975.1	fermented milk	India
Limosilactobacillus fermentum	AGA52	PRJNA797952	SAMN25042641	GCA_021582915.1	food, beverage	Turkey
Limosilactobacillus fermentum	QAULFN64	PRJNA744373	SAMN20114175	GCA_022509325.1	Dahi fermented milk product	Pakistan
Limosilactobacillus fermentum	QAULFN62	PRJNA744373	SAMN20114174	GCA_022509335.1	Dahi fermented milk product	Pakistan
Limosilactobacillus fermentum	QAULFN55	PRJNA744373	SAMN20114172	GCA_022509385.1	Dahi fermented milk product	Pakistan
Limosilactobacillus fermentum	QAULFN56	PRJNA744373	SAMN20114173	GCA_022509365.1	Dahi fermented milk product	Pakistan
Limosilactobacillus fermentum	QAULFN54	PRJNA744373	SAMN20114171	GCA_022509455.1	Dahi fermented milk product	Pakistan
Limosilactobacillus fermentum	SCB0035	PRJNA818844	SAMN26885050	GCA_022819245.1	kefir grains	China
Limosilactobacillus fermentum	F6	PRJNA49143	SAMN02603935	GCA_000397165.1	traditional dairy products of minority nationalities	China
Limosilactobacillus fermentum	DSM 20052	PRJNA545488	SAMN11893902	GCA_013394085.1	Fermented beets	USA
Limosilactobacillus frumenti	DSM 13145	PRJNA222257	SAMN02369487	GCF_001436045.1	rye-bran sourdough	Germany
Limosilactobacillus frumenti	DSM 13145	PRJNA222257	SAMN02369487	GCF_001436045.1	rye-bran sourdough	Germany
Limosilactobacillus galli	B002	PRJEB56193	SAMEA112150981	GCA_947381495.1	na	na
Limosilactobacillus gastricus	DSM 16045	PRJNA222257	SAMN02369419	GCF_001434365.1	gastric biopsies, stomach mucosa	Sweden
Limosilactobacillus gorillae	DSM28356	PRJDB4156	SAMD00038621	GCA_001293735.1	wild and captive-bred western lowland gorilla such as Lactobacillus gorrilae	Japan
Limosilactobacillus ingluviei	DSM 15946	PRJNA222257	SAMN02369402	GCF_001435775.1	crop	Belgium
Limosilactobacillus kribbianus	YH-lim2214	PRJNA885262	SAMN31080969	GCA_026413145.1	center of the feces	South Korea
Limosilactobacillus mucosae	DSM 13345	PRJNA222257	SAMN02369406	GCF_001436025.1	small intestine	Sweden
Limosilactobacillus oris	DSM 4864	PRJNA222257	SAMN02369408	GCF_001434465.1	saliva	na
Limosilactobacillus panis	DSM 6035	PRJNA222257	SAMN02369492	GCF_001435935.1	sourdough	Germany
Limosilactobacillus pontis	DSM 8475	PRJNA222257	SAMN02369494	GCF_001435345.1	rye sourdough	Germany
Limosilactobacillus portuensis	c11Ua_112_M	PRJNA548360	SAMN15159667	GCA_014838735.1	urine	Portugal
Limosilactobacillus pulli	B116	PRJEB56193	SAMEA112151004	GCA_947381615.1	na	na
Limosilactobacillus reuteri	DSM 20016	PRJNA15766	SAMN02598351	GCA_000016825.1	human isolate	na
Limosilactobacillus rudii	STM3_1	PRJNA649652	SAMN15676320	GCA_014145455.1	fecal sample	USA
Limosilactobacillus secaliphilus	DSM 17896	PRJNA222257	SAMN02797776	GCF_001437055.1	type II sourdough fermentation	na
Limosilactobacillus urinaemulieris	c9Ua_26_M	PRJNA548360	SAMN15159665	GCA_014838745.1	urine	Portugal
Limosilactobacillus vaginalis	ATCC 49540	PRJNA31507	SAMN00001485	GCA_000159435.1	na	na
Limosilactobacillus viscerum	B098	PRJEB56193	SAMEA112150997	GCF_947387525.1	na	na
Paucilactobacillus oligofermentans	LACOL	PRJEB11302	SAMEA3608370	GCA_900015005.1	spoiled marinated modified-atmosphere packaged broiler meat	na
na = not available
