# Supplementary material for: Genomic Characterisation of Limosilactobacillus fermentum CRL2085 Unveiling Probiotic Traits for Application in Cattle Feed
Source: Environ Microbiol Rep. 2025 Sep 8;17(5):e70176. doi: 10.1111/1758-2229.70176 (PMC12415445; doi:10.1111/1758-2229.70176)
Supplement: Supplementary file 4 — Table S2: Genomic Island identified in the genome of L. fermentum CRL2085. [file EMI4-17-e70176-s003.xlsx]

## Sheet: Islandviewer Results
Supplementary Table 2. Genomic Islands predicted in L. fermentum CRL2085 genome
Island number	Island start	Island end	Length	Gene name	Locus	Gene start	Gene end	Strand	Product
1	86215	90535	4320		UIR13_03755	86215	86393	-1	zinc ribbon domain-containing protein
					UIR13_07790	87394	87626	-1	helix-turn-helix domain-containing protein
				tnpA	UIR13_07785	87705	88157	1	IS200/IS605 family transposase
					UIR13_07780	88541	89006	1	transposase
					UIR13_04960	90007	90535	1	transposase
2	103453	117815	14362		UIR13_05030	103453	104079	1	sugar transferase
					UIR13_05035	104156	105334	1	glycosyltransferase
					UIR13_05040	105351	106400	1	glycosyltransferase family 2 protein
					UIR13_05045	106411	107379	1	DUF6625 family protein
					UIR13_05050	107376	108443	1	EpsG family protein
					UIR13_05055	108638	109600	1	IS30 family transposase
					UIR13_05060	109860	110792	1	glycosyltransferase family 2 protein
					UIR13_05065	110832	111653	1	LicD family protein
					UIR13_05070	111643	113133	1	polysaccharide biosynthesis C-terminal domain-containing protein
					UIR13_05075	113183	113635	1	beta-1,6-N-acetylglucosaminyltransferase
					UIR13_06700	114782	115138	-1	helix-turn-helix domain-containing protein
					UIR13_06695	115586	116020	-1	helix-turn-helix domain-containing protein
					UIR13_06690	116238	116372	1	type II toxin-antitoxin system Phd/YefM family antitoxin
					UIR13_06685	116423	116929	-1	cupin domain-containing protein
					UIR13_06680	117126	117815	1	response regulator transcription factor
3	376243	392082	15839	clpP	UIR13_03725	376243	376833	-1	ATP-dependent Clp endopeptidase proteolytic subunit ClpP
					UIR13_03730	377250	377384	-1	hypothetical protein
					UIR13_03745	379079	379447	-1	hypothetical protein
					UIR13_03750	379997	380152	-1	hypothetical protein
					UIR13_07380	381933	382100	1	IS30 family transposase
					UIR13_07385	382303	383514	1	MFS transporter
				gtfA	UIR13_07390	383538	384995	1	sucrose phosphorylase
					UIR13_07395	385141	386088	1	LacI family DNA-binding transcriptional regulator
					UIR13_07400	386160	387092	-1	IS30 family transposase
					UIR13_07405	387314	388238	-1	IS30 family transposase
					UIR13_07410	388614	389485	1	IS30 family transposase
					UIR13_04045	390486	390605	1	IS30 family transposase
					UIR13_04040	390666	390797	-1	hypothetical protein
				gap	UIR13_04035	391069	392082	1	type I glyceraldehyde-3-phosphate dehydrogenase
4	617842	625079	7237		UIR13_04315	617842	618321	1	ComE operon protein 2
					UIR13_04310	618346	620559	1	DNA internalization-related competence protein ComEC/Rec2
				holA	UIR13_04305	620577	621605	1	DNA polymerase III subunit delta
				rpsT	UIR13_04300	621844	622098	-1	30S ribosomal protein S20
				rpsO	UIR13_04295	622344	622613	1	30S ribosomal protein S15
				tnpA	UIR13_04290	622902	623339	1	IS200/IS605 family transposase
					UIR13_04285	623336	623775	1	transposase
					UIR13_05535	624776	625079	1	glutamate--cysteine ligase
5	713730	739753	26023	ribF	UIR13_09770	713730	714695	1	riboflavin biosynthesis protein RibF
					UIR13_09775	714810	716198	1	DHA2 family efflux MFS transporter permease subunit
					UIR13_09780	716317	717015	1	transposase
					UIR13_09785	717012	717852	1	IS3 family transposase
					UIR13_02580	719211	720548	-1	SLC45 family MFS transporter
					UIR13_02585	720557	722251	-1	alpha-glucosidase
					UIR13_02590	722409	723395	1	LacI family DNA-binding transcriptional regulator
					UIR13_02595	723551	724843	1	Y-family DNA polymerase
					UIR13_02600	724824	725141	1	acetyl-CoA carboxylase
					UIR13_02605	725294	726466	1	iron-containing alcohol dehydrogenase
					UIR13_02610	726649	727615	1	IS30 family transposase
					UIR13_02615	728115	729080	1	ketopantoate reductase family protein
					UIR13_02620	729471	729824	-1	DUF1304 domain-containing protein
					UIR13_02625	729837	730463	-1	alpha/beta hydrolase
					UIR13_02630	730623	731951	-1	D-serine ammonia-lyase
					UIR13_02635	732241	733641	-1	amino acid permease
					UIR13_07005	734906	735231	1	IS3 family transposase
					UIR13_07000	735273	735593	1	IS30 family transposase
					UIR13_06995	735724	736089	-1	hypothetical protein
				hrcA	UIR13_06990	736215	737261	1	heat-inducible transcriptional repressor HrcA
				grpE	UIR13_06985	737272	737859	1	nucleotide exchange factor GrpE
				dnaK	UIR13_06980	737897	739753	1	molecular chaperone DnaK
6	758973	773713	14740		UIR13_06875	758973	759201	1	IS4 family transposase
					UIR13_04255	760202	760468	-1	transposase
				cas3	UIR13_04250	760783	763221	1	CRISPR-associated helicase Cas3'
				cas5c	UIR13_04245	763234	763974	1	type I-C CRISPR-associated protein Cas5c
				cas8c	UIR13_04240	763980	765872	1	type I-C CRISPR-associated protein Cas8c/Csd1
				cas7c	UIR13_04235	765894	766772	1	type I-C CRISPR-associated protein Cas7/Csd2
				cas4	UIR13_04230	766776	767432	1	CRISPR-associated protein Cas4
				cas1c	UIR13_04225	767429	768460	1	type I-C CRISPR-associated endonuclease Cas1c
				cas2	UIR13_04220	768470	768760	1	CRISPR-associated endonuclease Cas2
				ribH	UIR13_04215	772057	772527	-1	6,7-dimethyl-8-ribityllumazine synthase
					UIR13_04210	772520	773713	-1	bifunctional 3,4-dihydroxy-2-butanone-4-phosphate synthase/GTP cyclohydrolase II
					UIR13_04205	773700	774308	-1	riboflavin synthase
7	813613	819433	5820		UIR13_00300	813613	814137	1	GNAT family N-acetyltransferase
					UIR13_00305	814159	814902	1	amino acid ABC transporter permease
					UIR13_00310	814835	815590	1	amino acid ABC transporter ATP-binding protein
					UIR13_00315	815605	816762	1	amidohydrolase
				purB	UIR13_00320	816763	818181	1	adenylosuccinate lyase
					UIR13_00325	818135	819433	1	MmgE/PrpD family protein
8	848795	853654	4859		UIR13_00470	848795	849046	-1	IS3 family transposase
				amaP	UIR13_00475	849342	849815	1	alkaline shock response membrane anchor protein AmaP
					UIR13_09060	850816	850904	1	alkaline shock response membrane anchor protein AmaP
					UIR13_09065	850916	851101	1	DUF2273 domain-containing protein
					UIR13_09070	851129	851671	1	Asp23/Gls24 family envelope stress response protein
					UIR13_09075	851686	851937	1	GlsB/YeaQ/YmgE family stress response membrane protein
					UIR13_09080	851949	852089	1	hypothetical protein
					UIR13_05090	853295	853654	1	transposase
9	1236328	1243883	7555	cas2e	UIR13_07375	1236328	1237206	-1	type I-E CRISPR-associated endoribonuclease Cas2e
				cas1e	UIR13_03380	1238229	1239149	-1	type I-E CRISPR-associated endonuclease Cas1e
				cas6e	UIR13_03375	1239146	1239802	-1	type I-E CRISPR-associated protein Cas6/Cse3/CasE
				cas5e	UIR13_03370	1239815	1240522	-1	type I-E CRISPR-associated protein Cas5/CasD
				cas7e	UIR13_03365	1240503	1241603	-1	type I-E CRISPR-associated protein Cas7/Cse4/CasC
					UIR13_03360	1241612	1242196	-1	type I-E CRISPR-associated protein Cse2/CasB
					UIR13_03355	1242213	1243883	-1	type I-E CRISPR-associated protein Cse1/CasA
				cas3	UIR13_03350	1243858	1246599	-1	CRISPR-associated helicase Cas3'
10	1329971	1334236	4265		UIR13_02885	1329971	1330132	1	hypothetical protein
					UIR13_02880	1330129	1330485	-1	DUF1275 family protein
				rplT	UIR13_02875	1330548	1330901	-1	50S ribosomal protein L20
				rpmI	UIR13_02870	1330951	1331148	-1	50S ribosomal protein L35
				infC	UIR13_02865	1331171	1331680	-1	translation initiation factor IF-3
				dnaI	UIR13_02860	1331898	1332842	-1	primosomal protein DnaI
					UIR13_02855	1332875	1334236	-1	DnaD domain protein
11	1443647	1447667	4020		UIR13_00835	1443647	1444780	-1	acyltransferase
					UIR13_00830	1444805	1445746	-1	glycosyltransferase family 2 protein
					UIR13_00825	1445739	1447667	-1	DUF6020 family protein
12	1687363	1700968	13605		UIR13_00010	1687363	1689705	-1	nitric-oxide reductase large subunit
					UIR13_00005	1690016	1690198	-1	zinc ribbon domain-containing protein
					UIR13_08485	1691230	1692432	-1	GIY-YIG nuclease family protein
					UIR13_08480	1692425	1694377	-1	DEAD/DEAH box helicase family protein
					UIR13_08475	1694377	1697061	-1	DNA methyltransferase
					UIR13_08470	1697259	1698308	-1	hypothetical protein
				guaA	UIR13_08465	1698489	1700042	-1	glutamine-hydrolyzing GMP synthase
					UIR13_08460	1700357	1700968	1	GTP pyrophosphokinase family protein
13	1846613	1858998	12385		UIR13_01400	1846613	1847494	1	IS30 family transposase
					UIR13_01395	1848400	1850238	1	heavy metal translocating P-type ATPase
					UIR13_01390	1850276	1850494	1	tyrosine-type recombinase/integrase
					UIR13_01385	1850512	1851441	-1	IS30-like element ISLpl1 family transposase
					UIR13_01380	1851719	1851976	-1	transposase
					UIR13_01375	1852314	1852418	-1	putative holin-like toxin
					UIR13_01370	1852761	1853537	1	hypothetical protein
					UIR13_01365	1853646	1854227	1	recombinase family protein
					UIR13_01360	1854556	1855227	-1	ABC transporter ATP-binding protein
					UIR13_01355	1855232	1856278	-1	ABC transporter permease
					UIR13_01350	1856467	1857606	-1	IS30 family transposase
					UIR13_01345	1857698	1858144	-1	squalene/phytoene synthase family protein
					UIR13_01340	1858300	1858998	1	transposase
					UIR13_01335	1858995	1859843	1	IS3 family transposase
14	1929255	1934534	5279		UIR13_05085	1929255	1929671	-1	hypothetical protein
					UIR13_05080	1929683	1930378	-1	TIR domain-containing protein
					UIR13_04055	1931630	1931847	1	hypothetical protein
					UIR13_04060	1931915	1933018	-1	site-specific integrase
					UIR13_04065	1933141	1934232	-1	helix-turn-helix transcriptional regulator
					UIR13_04070	1934349	1934534	1	helix-turn-helix domain-containing protein
15	1936385	1994017	57632		UIR13_04095	1936385	1937953	1	phage/plasmid primase, P4 family
					UIR13_04100	1938270	1938620	1	hypothetical protein
					UIR13_04105	1938634	1938969	1	hypothetical protein
					UIR13_06725	1940082	1940795	1	transposase
					UIR13_06730	1940732	1941643	1	IS3 family transposase
					UIR13_09050	1942670	1943085	1	helix-turn-helix domain-containing protein
					UIR13_09055	1943103	1943345	1	IS3 family transposase
					UIR13_04050	1944421	1945337	1	IS30 family transposase
					UIR13_00995	1946338	1947229	-1	IS30 family transposase
					UIR13_01000	1947346	1947696	1	hypothetical protein
					UIR13_04945	1949110	1949256	1	hypothetical protein
					UIR13_04950	1949260	1949730	1	ArdC-like ssDNA-binding domain-containing protein
					UIR13_04955	1950098	1951048	1	bacteriophage abortive infection AbiH family protein
					UIR13_02725	1952385	1952745	1	hypothetical protein
				ispD	UIR13_02730	1953750	1954481	1	2-C-methyl-D-erythritol 4-phosphate cytidylyltransferase
					UIR13_02735	1954483	1955541	1	NAD(P)-dependent oxidoreductase
					UIR13_02740	1955711	1956649	1	SIR2 family protein
					UIR13_02745	1956646	1958853	1	hypothetical protein
					UIR13_02750	1958880	1960451	1	hypothetical protein
					UIR13_02755	1960516	1961175	-1	hypothetical protein
					UIR13_07025	1963357	1963491	-1	helix-turn-helix domain-containing protein
					UIR13_07030	1963698	1964630	1	IS30 family transposase
					UIR13_07035	1964707	1969623	1	glycoside hydrolase family 70 protein
					UIR13_07040	1969785	1969961	1	hypothetical protein
				tnpB	UIR13_07045	1969951	1970307	1	IS66 family insertion sequence element accessory protein TnpB
					UIR13_07050	1970375	1971898	1	IS66 family transposase
					UIR13_07055	1971996	1972562	-1	hypothetical protein
					UIR13_07060	1973462	1973830	-1	hypothetical protein
					UIR13_07065	1974260	1974472	-1	hypothetical protein
					UIR13_07070	1974630	1974785	-1	hypothetical protein
				tnpA	UIR13_00865	1977121	1977576	-1	IS200/IS605 family transposase
					UIR13_00870	1977650	1977790	1	helix-turn-helix domain-containing protein
					UIR13_00485	1980210	1980604	1	DDE-type integrase/transposase/recombinase
					UIR13_07010	1983669	1983871	1	transposase
					UIR13_07015	1984000	1984293	1	hypothetical protein
					UIR13_07020	1984290	1984706	1	arsenate reductase ArsC
					UIR13_05595	1985814	1986158	1	transposase
					UIR13_05600	1986345	1987043	1	transposase
					UIR13_05605	1987040	1987180	1	helix-turn-helix domain-containing protein
					UIR13_05610	1990477	1991220	1	nicotinamide mononucleotide transporter
					UIR13_09085	1992349	1992593	1	IS30 family transposase
					UIR13_09090	1992693	1993709	1	IS30 family transposase
				tnpA	UIR13_09095	1993805	1994017	1	IS200/IS605 family transposase
