# Supplementary material for: Genomic Characterisation of Limosilactobacillus fermentum CRL2085 Unveiling Probiotic Traits for Application in Cattle Feed
Source: Environ Microbiol Rep. 2025 Sep 8;17(5):e70176. doi: 10.1111/1758-2229.70176 (PMC12415445; doi:10.1111/1758-2229.70176)
Supplement: Supplementary file 5 — Table S3: Transposases identified in the genome of L. fermentum CRL2085. [file EMI4-17-e70176-s007.xlsx]

## Sheet: Foglio1
Supplementary Table 3. Transposase predicted in L. fermentum CRL2085 genome
gene	protein ID	product
	UIR13_00050*	IS200/IS605 family transposase
tnpA	UIR13_00230	IS200/IS605 family transposase
	UIR13_00235	transposase
	UIR13_00460*	IS3 family transposase
	UIR13_00465	IS3 family transposase
	UIR13_00470	IS3 family transposase
tnpA	UIR13_00495	IS200/IS605 family transposase
	UIR13_00615*	IS30 family transposase
tnpA	UIR13_00865	IS200/IS605 family transposase
	UIR13_00995	IS30 family transposase
tnpA	UIR13_01070	IS200/IS605 family transposase
tnpA	UIR13_01095	IS200/IS605 family transposase
	UIR13_01335*	IS3 family transposase
	UIR13_01345*	transposase
	UIR13_01350	IS30 family transposase
	UIR13_01380*	transposase
	UIR13_01385	IS30-like element ISLpl1 family transposase
	UIR13_01400	IS30 family transposase
	UIR13_01405	IS3-like element IS1163 family transposase
	UIR13_01410*	IS30 family transposase
	UIR13_01865	IS30 family transposase
	UIR13_02105	IS3 family transposase
	UIR13_02610*	IS30 family transposase
	UIR13_02760	transposase
	UIR13_03325	IS30 family transposase
	UIR13_03385	IS200/IS605 family transposase
	UIR13_03545	IS200/IS605 family transposase
tnpA	UIR13_03960	IS200/IS605 family transposase
	UIR13_04015	transposase
	UIR13_04045	IS30 family transposase
	UIR13_04050	IS30 family transposase
tnpA	UIR13_04170	IS200/IS605 family transposase
	UIR13_04255	transposase
	UIR13_04285	transposase
	UIR13_04290	IS200/IS605 family transposase
	UIR13_04420	transposase
	UIR13_04960	transposase
	UIR13_05055	IS30 family transposase
	UIR13_05090	transposase
	UIR13_05540*	IS3 family transposase
	UIR13_05595*	transposase
	UIR13_05600	transposase
	UIR13_05990*	transposase
	UIR13_06065	IS30 family transposase
	UIR13_06075*	IS30 family transposase
	UIR13_06380	IS30 family transposase
tnpA	UIR13_06460*	IS200/IS605 family transposase
tnpA	UIR13_06560*	IS200/IS605 family transposase
tnpA	UIR13_06705*	IS200/IS605 family transposase
	UIR13_06725	transposase
	UIR13_06730	IS3 family transposase
	UIR13_06815*	IS30 family transposase
	UIR13_06875	IS4 family transposase
	UIR13_07000*	IS30 family transposase
	UIR13_07005	IS3 family transposase
	UIR13_07010	transposase
	UIR13_07030	IS30 family transposase
	UIR13_07050	IS66 family transposase
	UIR13_07170	IS200/IS605 family transposase
	UIR13_07380*	IS30 family transposase
	UIR13_07400	IS30 family transposase
	UIR13_07405*	IS30 family transposase
	UIR13_07410*	IS30 family transposase
	UIR13_07715*	IS3 family transposase
	UIR13_07720*	transposase
	UIR13_07750	IS3 family transposase
	UIR13_07780	transposase
	UIR13_07785	IS200/IS605 family transposase
	UIR13_07795	transposase
	UIR13_08385	IS200/IS605 family transposase
tnpA	UIR13_09040*	IS200/IS605 family transposase
	UIR13_09055	transposase
	UIR13_09085*	IS30 family transposase
	UIR13_09090	IS30 family transposase
	UIR13_09095	IS200/IS605 family transposase
	UIR13_09145	IS30 family transposase
	UIR13_09285	IS200/IS605 family transposase
tnpA	UIR13_09290*	IS200/IS605 family transposase
	UIR13_09565*	transposase
	UIR13_09780	transposase
	UIR13_09785*	IS3 family transposase
* = pseudogene
