# Supplementary material for: Genomic Characterisation of Limosilactobacillus fermentum CRL2085 Unveiling Probiotic Traits for Application in Cattle Feed
Source: Environ Microbiol Rep. 2025 Sep 8;17(5):e70176. doi: 10.1111/1758-2229.70176 (PMC12415445; doi:10.1111/1758-2229.70176)
Supplement: Supplementary file 6 — Table S4: CRISPR‐Cas elements identified in the genome of L. fermentum CRL2085. [file EMI4-17-e70176-s008.xlsx]

## Sheet: Crisprs_REPORT
Supplementary Table 4. CRISPR-Cas elements identified in the genome of L. fermentum CRL2085
Element	CRISPR Id / Cas Type	Start	End	Spacer / Gene	Repeat consensus / cas genes	Evidence Level
CRISPR	Contig_6	26572	26673	1	GTAAACGTCTTGAGCTTGTCTTGAAGTTGACTAGCT	1
Cas cluster	CAS	54985	56304	2	cas3_TypeI, cas3_TypeI
Cas cluster	CAS	16871	18349	2	cas3_TypeI, cas3_TypeI	0
CRISPR	Contig_19	14854	14974	1	TAGAGACTCTGATTTAGTATAATTAATGAAGTAAATTGGAGGATC	1
CRISPR	Contig_22	13495	13967	7	CCATCATCACCAAAGTAGTACATCTTCCCCCA	2
Cas cluster	CAS	66259	97085	9	cas3_TypeI, cas3_TypeI, cas3_TypeI, cas3_TypeI, cas5_TypeIE, cas6_TypeIE, cas7_TypeIE, cse1_TypeIE, cse2_TypeIE	0
Cas cluster	CAS-TypeIE	92354	97085	5	cas5_TypeIE, cas6_TypeIE, cas7_TypeIE, cse1_TypeIE, cse2_TypeIE
CRISPR	Contig_33	2425	2604	2	GCGGCTTGACTAGCGGCAGCGGCACTTTGGGCAGCGGCT	1
CRISPR	Contig_34	8925	11879	42	ATTTCAATCCACGCACCCCCGCGAAGGAGTGCGAC	4
Cas cluster	CAS	12038	20015	7	cas2_TypeI-II-III, cas4_TypeI-II, cas3_TypeI, cas3_TypeI, cas5c_TypeIC, cas7c_TypeIC, cas8c_TypeIC
Cas cluster	CAS-TypeIC	12338	17564	4	cas1_TypeIC, cas5c_TypeIC, cas7c_TypeIC, cas8c_TypeIC
Cas cluster	CAS	16503	17819	2	cas3_TypeI, cas3_TypeI
CRISPR	Contig_63	11011	11097	1	CTGCTGGCCTTTCTGCGGGGATGGTGG	1
Cas cluster	CAS-TypeIE	23	901	1	cas2_TypeIE
CRISPR	Contig_70	931	4749	62	GTGCTCCCCATGTATATGGGGGTGATCC	4
