# Supplementary material for: Genomic Characterisation of Limosilactobacillus fermentum CRL2085 Unveiling Probiotic Traits for Application in Cattle Feed
Source: Environ Microbiol Rep. 2025 Sep 8;17(5):e70176. doi: 10.1111/1758-2229.70176 (PMC12415445; doi:10.1111/1758-2229.70176)
Supplement: Supplementary file 7 — Table S5: Matrix of the average nucleotide Identity among L. fermentum strains. [file EMI4-17-e70176-s001.xlsx]

## Sheet: ANI
Supplementary Table 5. Matrix of the average nucleotide identity among L. fermentum strains
Genomes	Limosilactobacillus_fermentum_103	Limosilactobacillus_fermentum_A190	Limosilactobacillus_fermentum_ACA_DC_179	Limosilactobacillus_fermentum_AF61_5pH5A	Limosilactobacillus_fermentum_AF63_12pH5T	Limosilactobacillus_fermentum_AF64_6pH5T	Limosilactobacillus_fermentum_AGA52	Limosilactobacillus_fermentum_AGR1485	Limosilactobacillus_fermentum_AGR1487	Limosilactobacillus_fermentum_AM100_PB1_LT_1D_15A	Limosilactobacillus_fermentum_BFE_6620	Limosilactobacillus_fermentum_17SD_2	Limosilactobacillus_fermentum_BRD_L14	Limosilactobacillus_fermentum_CBA7106	Limosilactobacillus_fermentum_CECT_9269	Limosilactobacillus_fermentum_CIRM_BIA_2155	Limosilactobacillus_fermentum_CIRM_BIA_2157	Limosilactobacillus_fermentum_CIRM_BIA_2220	Limosilactobacillus_fermentum_CM02_01b2	Limosilactobacillus_fermentum_CRL1446	Limosilactobacillus_fermentum_CRL2085	Limosilactobacillus_fermentum_CYLB55	Limosilactobacillus_fermentum_2760	Limosilactobacillus_fermentum_D12_	Limosilactobacillus_fermentum_DM072	Limosilactobacillus_fermentum_DM075	Limosilactobacillus_fermentum_DS13_7	Limosilactobacillus_fermentum_DX2034	Limosilactobacillus_fermentum_EFEL6800	Limosilactobacillus_fermentum_F_6	Limosilactobacillus_fermentum_FI11568	Limosilactobacillus_fermentum_FI11572	Limosilactobacillus_fermentum_FI11600	Limosilactobacillus_fermentum_279	Limosilactobacillus_fermentum_FI11601	Limosilactobacillus_fermentum_FI11615	Limosilactobacillus_fermentum_FI11624	Limosilactobacillus_fermentum_FTDC_8312	Limosilactobacillus_fermentum_FUA033	Limosilactobacillus_fermentum_FUA3582	Limosilactobacillus_fermentum_FUA3588_101	Limosilactobacillus_fermentum_FUA3589	Limosilactobacillus_fermentum_GBJ	Limosilactobacillus_fermentum_I2	Limosilactobacillus_fermentum_311	Limosilactobacillus_fermentum_IMDO	Limosilactobacillus_fermentum_ING8_	Limosilactobacillus_fermentum_JL_1	Limosilactobacillus_fermentum_JL_2
Limosilactobacillus_fermentum_103	100	98.7554	98.346	98.9528	98.6934	98.7672	98.736	98.6257	97.2729	98.4669	98.1846	98.3549	98.7475	98.6369	98.6959	98.5233	98.7273	98.5001	98.8503	98.5344	98.6802	98.4622	98.3539	98.5911	97.4166	98.4333	97.5945	98.7024	98.6985	98.4969	97.7473	97.8073	97.6085	98.7308	97.7212	97.7992	97.8057	98.4678	98.5846	97.8326	97.8264	97.5778	98.3809	98.4238	98.5464	97.4351	98.0258	97.8173	97.8745
Limosilactobacillus_fermentum_A190	98.7554	100	99.1156	98.9903	98.7671	98.8238	98.8078	98.7339	97.318	98.3367	98.397	98.4893	98.6589	98.9052	99.2456	99.0425	99.3802	99.1888	99.0677	99.1304	98.7981	98.629	99.1245	98.9761	97.6263	98.6181	97.7886	98.7379	98.9153	98.7075	97.8671	97.8371	97.8618	98.9258	97.8794	97.9596	97.882	99.2364	98.8031	97.936	97.8546	97.7373	98.6229	98.5735	99.1654	97.6247	98.3686	98.2436	98.1876
Limosilactobacillus_fermentum_ACA_DC_179	98.346	99.1156	100	98.5924	98.2803	98.4771	98.1651	98.4915	97.1226	98.0956	98.0678	98.1405	98.4809	98.7233	98.8007	98.6323	98.9884	98.9534	98.7983	98.8962	98.5975	98.5834	99.0733	98.7392	97.2867	98.3723	97.4058	98.4924	98.5882	98.4594	97.5853	97.5165	97.5326	98.5841	97.503	97.5783	97.5123	99.2327	98.6323	97.5329	97.4607	97.3106	98.5182	97.9673	98.8509	97.3651	98.1453	97.9153	97.9089
Limosilactobacillus_fermentum_AF61_5pH5A	98.9528	98.9903	98.5924	100	98.9669	98.9611	98.7978	98.7489	97.3639	98.5306	98.4983	98.5261	99.0268	98.8691	98.8712	98.6926	98.9242	98.8485	99.185	98.6915	98.9676	98.6483	98.6724	98.8148	97.593	98.7137	97.7145	98.6868	99.0848	98.6058	97.8516	97.8869	97.7375	99.2524	97.7506	97.9902	97.9043	98.571	99.034	97.9941	97.8697	97.7505	98.4857	98.7578	98.858	97.5128	98.3593	98.1397	98.0322
Limosilactobacillus_fermentum_AF63_12pH5T	98.6934	98.7671	98.2803	98.9669	100	98.8336	98.8106	98.6039	97.3922	98.4584	98.4194	98.6679	98.7036	98.6702	98.7215	98.664	98.7587	98.8266	98.9608	98.5149	98.8891	98.4586	98.436	98.5505	97.5943	98.5791	97.6591	98.4114	98.8335	98.545	97.8573	97.8831	97.8132	98.8267	97.7712	97.8608	97.8853	98.3708	98.8798	98.0624	97.8495	97.7638	98.4317	98.7652	98.7303	97.5932	97.9935	98.0375	97.9748
Limosilactobacillus_fermentum_AF64_6pH5T	98.7672	98.8238	98.4771	98.9611	98.8336	100	98.8908	99.3321	97.2208	98.499	98.4039	98.4747	98.72	98.7755	98.7718	98.6249	98.7866	98.9185	98.9315	98.6953	98.8016	98.4745	98.5381	98.5654	97.6246	99.2483	97.6808	98.6058	98.8728	98.5747	97.9739	97.9246	97.8029	98.8786	97.8097	97.8881	97.9308	98.5469	98.9104	97.9301	97.8713	97.6907	98.51	98.4454	98.8214	97.645	98.149	98.0729	98.0739
Limosilactobacillus_fermentum_AGA52	98.736	98.8078	98.1651	98.7978	98.8106	98.8908	100	98.5562	97.2083	98.3821	98.3036	98.3056	98.6563	98.5547	98.5031	98.485	98.6288	98.5971	98.8682	98.3103	98.7876	98.29	98.3814	98.5127	97.4625	98.4618	97.5644	98.516	98.6124	98.3458	97.7911	97.8326	97.6483	98.8556	97.6333	97.6713	97.7827	98.2737	98.5907	97.8337	97.5928	97.5036	98.3547	98.5843	98.5029	97.4476	98.0859	97.7502	97.7199
Limosilactobacillus_fermentum_AGR1485	98.6257	98.7339	98.4915	98.7489	98.6039	99.3321	98.5562	100	97.16	98.2003	98.084	98.2924	98.5416	98.7125	98.5426	98.5091	98.5766	98.5409	98.7933	98.5962	98.689	98.4348	98.4438	98.3428	97.3245	99.3357	97.5145	98.6755	98.766	98.4922	97.5487	97.5702	97.3845	98.6206	97.4389	97.5834	97.5427	98.4688	98.6529	97.621	97.5822	97.3002	98.3952	98.3107	98.4527	97.3758	97.8937	98.0389	98.0601
Limosilactobacillus_fermentum_AGR1487	97.2729	97.318	97.1226	97.3639	97.3922	97.2208	97.2083	97.16	100	97.2602	97.2356	97.2112	97.1304	97.3012	97.1618	97.2372	97.246	97.1072	97.3285	97.2378	97.3728	97.1683	97.0509	97.1966	97.2121	97.082	97.3004	97.2233	97.281	97.2319	97.2893	97.2678	97.3284	97.1571	97.3122	97.2294	97.2852	97.1687	97.325	97.2936	97.2508	97.0189	97.1288	97.1843	97.1128	97.3433	96.9787	97.047	97.0346
Limosilactobacillus_fermentum_AM100_PB1_LT_1D_15A	98.4669	98.3367	98.0956	98.5306	98.4584	98.499	98.3821	98.2003	97.2602	100	99.0616	98.3683	98.1908	98.2682	98.3306	98.1593	98.4364	98.4383	98.6541	98.226	98.3551	98.0912	98.2509	98.2124	97.4786	98.2656	97.6632	98.2657	98.4687	98.2763	97.6894	97.7489	97.7074	98.4765	97.672	97.6378	97.7955	98.2561	98.3761	97.7906	97.5603	97.7201	98.219	98.2299	98.4308	97.4548	97.979	97.9301	97.9523
Limosilactobacillus_fermentum_BFE_6620	98.1846	98.397	98.0678	98.4983	98.4194	98.4039	98.3036	98.084	97.2356	99.0616	100	98.3486	98.2529	98.2838	98.382	98.2007	98.2092	98.5207	98.4978	98.1599	98.3211	98.0147	98.0345	98.3157	97.6225	98.295	97.7742	98.052	98.3201	98.2435	97.8305	97.7559	97.872	98.3987	97.7219	97.7647	97.7842	98.1443	98.3239	97.9012	97.7338	97.7413	98.0574	98.2292	98.3108	97.7063	97.8788	97.6957	97.6793
Limosilactobacillus_fermentum_17SD_2	98.3549	98.4893	98.1405	98.5261	98.6679	98.4747	98.3056	98.2924	97.2112	98.3683	98.3486	100	98.3578	98.2514	98.4001	98.2175	98.412	98.5428	98.523	98.2485	98.3886	98.0914	98.2823	98.3704	97.351	98.2212	97.5926	98.2153	98.3834	98.1576	97.8417	97.7395	97.6285	98.3891	97.6672	97.7867	97.7107	98.3076	98.3583	97.7691	97.7277	97.6396	98.0759	98.1568	98.3767	97.4813	98.0717	97.9367	97.9257
Limosilactobacillus_fermentum_BRD_L14	98.7475	98.6589	98.4809	99.0268	98.7036	98.72	98.6563	98.5416	97.1304	98.1908	98.2529	98.3578	100	98.8173	98.6524	98.6015	98.6648	98.6134	98.9393	98.556	98.7905	98.5067	98.5574	98.4702	97.2865	98.5052	97.4987	98.6814	99.0837	98.5039	97.5298	97.5359	97.3082	99.1294	97.479	97.6758	97.5476	98.5661	99.0501	97.5949	97.6118	97.2591	98.4767	98.5368	98.4527	97.3648	97.8855	98.0598	98.0821
Limosilactobacillus_fermentum_CBA7106	98.6369	98.9052	98.7233	98.8691	98.6702	98.7755	98.5547	98.7125	97.3012	98.2682	98.2838	98.2514	98.8173	100	98.6861	98.671	98.6889	98.8682	99.02	98.6523	98.7223	98.5657	98.7538	98.7924	97.4557	98.6798	97.5317	98.6185	98.8121	98.5285	97.775	97.6557	97.5323	98.8224	97.5876	97.7393	97.6563	98.6481	98.896	97.7455	97.6578	97.4545	98.5561	98.3915	98.6957	97.5171	98.0898	98.0989	98.0231
Limosilactobacillus_fermentum_CECT_9269	98.6959	99.2456	98.8007	98.8712	98.7215	98.7718	98.5031	98.5426	97.1618	98.3306	98.382	98.4001	98.6524	98.6861	100	98.8417	99.0529	99.109	98.9406	99.9097	98.7485	98.5001	98.8902	98.9375	97.5029	98.4793	97.6323	98.4095	98.7142	98.5155	97.8235	97.7946	97.7816	98.8592	97.757	97.7752	97.8265	98.7573	98.6851	97.8887	97.7001	97.6612	98.5147	98.2547	99.0949	97.3462	98.2082	97.7794	97.7325
Limosilactobacillus_fermentum_CIRM_BIA_2155	98.5233	99.0425	98.6323	98.6926	98.664	98.6249	98.485	98.5091	97.2372	98.1593	98.2007	98.2175	98.6015	98.671	98.8417	100	98.9366	98.9922	98.8761	98.6662	98.707	98.4796	98.6555	98.9707	97.4223	98.3446	97.5692	98.4341	98.5804	98.5831	97.7741	97.6482	97.6251	98.7285	97.6573	97.7104	97.7277	98.7049	98.5835	97.6416	97.7849	97.5981	98.6159	98.3754	98.8091	97.3745	98.123	97.944	97.9979
Limosilactobacillus_fermentum_CIRM_BIA_2157	98.7273	99.3802	98.9884	98.9242	98.7587	98.7866	98.6288	98.5766	97.246	98.4364	98.2092	98.412	98.6648	98.6889	99.0529	98.9366	100	99.2267	98.9897	99.0112	98.7194	98.6506	99.0078	98.9566	97.5955	98.421	97.8448	98.4669	98.8519	98.528	97.9497	97.8551	97.7635	98.8286	97.8087	97.8785	97.8771	98.9605	98.6851	97.9333	97.7734	97.7581	98.5513	98.4305	99.1725	97.5607	98.4281	98.0164	98.0495
Limosilactobacillus_fermentum_CIRM_BIA_2220	98.5001	99.1888	98.9534	98.8485	98.8266	98.9185	98.5971	98.5409	97.1072	98.4383	98.5207	98.5428	98.6134	98.8682	99.109	98.9922	99.2267	100	98.9689	98.9327	98.8258	98.5781	98.7795	98.9366	97.5363	98.4385	97.8159	98.6632	98.8093	98.7519	98.0102	97.9124	97.7478	98.8415	97.7818	97.8869	97.9455	98.9694	98.8957	97.9593	97.8911	97.8213	98.6006	98.5703	99.013	97.6456	98.2402	98.1086	98.0616
Limosilactobacillus_fermentum_CM02_01b2	98.8503	99.0677	98.7983	99.185	98.9608	98.9315	98.8682	98.7933	97.3285	98.6541	98.4978	98.523	98.9393	99.02	98.9406	98.8761	98.9897	98.9689	100	98.7982	98.9305	98.7421	98.8324	98.973	97.6302	98.7574	97.8022	98.8207	99.1049	98.7975	97.9775	97.8867	97.7537	99.2156	97.7825	97.9525	97.9126	98.8822	99.1224	97.9937	97.8434	97.7848	98.782	98.6577	98.9991	97.7497	98.3211	98.187	98.1698
Limosilactobacillus_fermentum_CRL1446	98.5344	99.1304	98.8962	98.6915	98.5149	98.6953	98.3103	98.5962	97.2378	98.226	98.1599	98.2485	98.556	98.6523	99.9097	98.6662	99.0112	98.9327	98.7982	100	98.6673	98.4714	98.8444	98.8574	97.4414	98.3951	97.6296	98.4174	98.7532	98.571	97.7641	97.6908	97.5947	98.7146	97.6252	97.6755	97.6773	98.7844	98.6722	97.703	97.6318	97.4631	98.5202	98.1874	98.9853	97.3885	98.0845	97.8328	97.8389
Limosilactobacillus_fermentum_CRL2085	98.6802	98.7981	98.5975	98.9676	98.8891	98.8016	98.7876	98.689	97.3728	98.3551	98.3211	98.3886	98.7905	98.7223	98.7485	98.707	98.7194	98.8258	98.9305	98.6673	100	98.5477	98.5857	98.7418	97.6105	98.6332	97.7698	98.5751	98.7574	98.6264	97.8514	97.8844	97.7534	98.9516	97.7835	97.9252	97.8884	98.5524	98.7886	97.9179	97.8734	97.7319	98.5242	98.8503	98.6066	97.7452	98.2104	98.0668	98.0373
Limosilactobacillus_fermentum_CYLB55	98.4622	98.629	98.5834	98.6483	98.4586	98.4745	98.29	98.4348	97.1683	98.0912	98.0147	98.0914	98.5067	98.5657	98.5001	98.4796	98.6506	98.5781	98.7421	98.4714	98.5477	100	98.5554	98.645	97.3962	98.3642	97.3987	98.4344	98.5806	98.5515	97.5823	97.5684	97.5191	98.594	97.4926	97.5545	97.6039	98.5138	98.6391	97.6465	97.539	97.3325	98.5027	98.0323	98.5336	97.2401	98.0174	97.9589	97.9613
Limosilactobacillus_fermentum_2760	98.3539	99.1245	99.0733	98.6724	98.436	98.5381	98.3814	98.4438	97.0509	98.2509	98.0345	98.2823	98.5574	98.7538	98.8902	98.6555	99.0078	98.7795	98.8324	98.8444	98.5857	98.5554	100	98.7152	97.2958	98.2851	97.543	98.4532	98.5582	98.4639	97.7221	97.6181	97.4749	98.5767	97.503	97.6338	97.6048	99.0014	98.6433	97.6402	97.6096	97.2596	98.4445	98.1609	98.7367	97.3975	98.0074	97.9811	98.0175
Limosilactobacillus_fermentum_D12_	98.5911	98.9761	98.7392	98.8148	98.5505	98.5654	98.5127	98.3428	97.1966	98.2124	98.3157	98.3704	98.4702	98.7924	98.9375	98.9707	98.9566	98.9366	98.973	98.8574	98.7418	98.645	98.7152	100	97.472	98.4816	97.6537	98.5458	98.8155	98.6702	97.6925	97.7474	97.6393	98.7668	97.6192	97.6451	97.756	98.7907	98.6785	97.716	97.6813	97.5971	98.6894	98.2999	98.92	97.3926	97.9205	98.1519	98.1163
Limosilactobacillus_fermentum_DM072	97.4166	97.6263	97.2867	97.593	97.5943	97.6246	97.4625	97.3245	97.2121	97.4786	97.6225	97.351	97.2865	97.4557	97.5029	97.4223	97.5955	97.5363	97.6302	97.4414	97.6105	97.3962	97.2958	97.472	100	97.3731	99.1372	97.4185	97.5489	97.661	98.3966	98.5961	98.7385	97.4711	99.332	98.6766	98.5888	97.4712	97.4817	98.4567	98.3562	98.2275	97.3898	97.3087	97.4983	99.2155	97.2125	97.2043	97.2715
Limosilactobacillus_fermentum_DM075	98.4333	98.6181	98.3723	98.7137	98.5791	99.2483	98.4618	99.3357	97.082	98.2656	98.295	98.2212	98.5052	98.6798	98.4793	98.3446	98.421	98.4385	98.7574	98.3951	98.6332	98.3642	98.2851	98.4816	97.3731	100	97.6077	98.3959	98.671	98.5776	97.5529	97.5966	97.4986	98.5967	97.5633	97.6198	97.5103	98.3287	98.5981	97.5803	97.5775	97.3744	98.3136	98.1962	98.3066	97.4246	97.8748	97.9224	97.909
Limosilactobacillus_fermentum_DS13_7	97.5945	97.7886	97.4058	97.7145	97.6591	97.6808	97.5644	97.5145	97.3004	97.6632	97.7742	97.5926	97.4987	97.5317	97.6323	97.5692	97.8448	97.8159	97.8022	97.6296	97.7698	97.3987	97.543	97.6537	99.1372	97.6077	100	97.4722	97.515	97.6276	98.4699	98.8341	98.8737	97.6903	99.1026	98.7815	98.8001	97.5264	97.5996	98.5411	98.438	98.4164	97.4682	97.5804	97.6361	99.2165	97.5091	97.1812	97.1862
Limosilactobacillus_fermentum_DX2034	98.7024	98.7379	98.4924	98.6868	98.4114	98.6058	98.516	98.6755	97.2233	98.2657	98.052	98.2153	98.6814	98.6185	98.4095	98.4341	98.4669	98.6632	98.8207	98.4174	98.5751	98.4344	98.4532	98.5458	97.4185	98.3959	97.4722	100	98.7077	98.4308	97.6478	97.5662	97.473	98.6894	97.3901	97.5648	97.5556	98.3826	98.6162	97.6086	97.5997	97.3523	98.3407	98.1125	98.4431	97.4531	97.8916	98.0591	98.0273
Limosilactobacillus_fermentum_EFEL6800	98.6985	98.9153	98.5882	99.0848	98.8335	98.8728	98.6124	98.766	97.281	98.4687	98.3201	98.3834	99.0837	98.8121	98.7142	98.5804	98.8519	98.8093	99.1049	98.7532	98.7574	98.5806	98.5582	98.8155	97.5489	98.671	97.515	98.7077	100	98.6417	97.7396	97.7308	97.6146	99.5196	97.668	97.8281	97.7743	98.6633	99.3941	97.9157	97.7802	97.5644	98.5492	98.5096	98.7276	97.5164	98.2544	98.0957	98.0523
Limosilactobacillus_fermentum_F_6	98.4969	98.7075	98.4594	98.6058	98.545	98.5747	98.3458	98.4922	97.2319	98.2763	98.2435	98.1576	98.5039	98.5285	98.5155	98.5831	98.528	98.7519	98.7975	98.571	98.6264	98.5515	98.4639	98.6702	97.661	98.5776	97.6276	98.4308	98.6417	100	97.7037	97.6462	97.6624	98.6518	97.7045	97.6922	97.6169	98.5486	98.6623	97.7286	97.7143	97.6987	98.7273	98.0372	98.6243	97.522	98.0426	97.9839	97.9548
Limosilactobacillus_fermentum_FI11568	97.7473	97.8671	97.5853	97.8516	97.8573	97.9739	97.7911	97.5487	97.2893	97.6894	97.8305	97.8417	97.5298	97.775	97.8235	97.7741	97.9497	98.0102	97.9775	97.7641	97.8514	97.5823	97.7221	97.6925	98.3966	97.5529	98.4699	97.6478	97.7396	97.7037	100	98.5457	98.4477	97.7728	98.4809	98.6076	98.5762	97.7715	97.7469	98.5269	98.311	98.4541	97.6868	97.6639	97.8547	98.2717	97.5088	97.3788	97.3221
Limosilactobacillus_fermentum_FI11572	97.8073	97.8371	97.5165	97.8869	97.8831	97.9246	97.8326	97.5702	97.2678	97.7489	97.7559	97.7395	97.5359	97.6557	97.7946	97.6482	97.8551	97.9124	97.8867	97.6908	97.8844	97.5684	97.6181	97.7474	98.5961	97.5966	98.8341	97.5662	97.7308	97.6462	98.5457	100	99.2124	97.779	98.7848	99.2732	99.996	97.5664	97.7026	98.7275	98.6058	98.5578	97.4918	97.7012	97.7475	98.5363	97.6233	97.2669	97.2731
Limosilactobacillus_fermentum_FI11600	97.6085	97.8618	97.5326	97.7375	97.8132	97.8029	97.6483	97.3845	97.3284	97.7074	97.872	97.6285	97.3082	97.5323	97.7816	97.6251	97.7635	97.7478	97.7537	97.5947	97.7534	97.5191	97.4749	97.6393	98.7385	97.4986	98.8737	97.473	97.6146	97.6624	98.4477	99.2124	100	97.6778	98.8415	99.1656	99.2192	97.5522	97.5871	98.746	98.5254	98.6041	97.2821	97.619	97.6806	98.75	97.4609	97.3748	97.355
Limosilactobacillus_fermentum_279	98.7308	98.9258	98.5841	99.2524	98.8267	98.8786	98.8556	98.6206	97.1571	98.4765	98.3987	98.3891	99.1294	98.8224	98.8592	98.7285	98.8286	98.8415	99.2156	98.7146	98.9516	98.594	98.5767	98.7668	97.4711	98.5967	97.6903	98.6894	99.5196	98.6518	97.7728	97.779	97.6778	100	97.7483	97.8472	97.7785	98.6874	99.4317	97.8037	97.8207	97.5423	98.5914	98.6708	98.8054	97.4198	98.2844	98.0779	98.0679
Limosilactobacillus_fermentum_FI11601	97.7212	97.8794	97.503	97.7506	97.7712	97.8097	97.6333	97.4389	97.3122	97.672	97.7219	97.6672	97.479	97.5876	97.757	97.6573	97.8087	97.7818	97.7825	97.6252	97.7835	97.4926	97.503	97.6192	99.332	97.5633	99.1026	97.3901	97.668	97.7045	98.4809	98.7848	98.8415	97.7483	100	98.7593	98.7455	97.6112	97.5709	98.4758	98.5319	98.3496	97.3743	97.483	97.7679	99.0347	97.4234	97.2496	97.2729
Limosilactobacillus_fermentum_FI11615	97.7992	97.9596	97.5783	97.9902	97.8608	97.8881	97.6713	97.5834	97.2294	97.6378	97.7647	97.7867	97.6758	97.7393	97.7752	97.7104	97.8785	97.8869	97.9525	97.6755	97.9252	97.5545	97.6338	97.6451	98.6766	97.6198	98.7815	97.5648	97.8281	97.6922	98.6076	99.2732	99.1656	97.8472	98.7593	100	99.2871	97.6638	97.8476	98.7804	98.5684	98.6456	97.5832	97.7903	97.8584	98.5667	97.561	97.4714	97.4587
Limosilactobacillus_fermentum_FI11624	97.8057	97.882	97.5123	97.9043	97.8853	97.9308	97.7827	97.5427	97.2852	97.7955	97.7842	97.7107	97.5476	97.6563	97.8265	97.7277	97.8771	97.9455	97.9126	97.6773	97.8884	97.6039	97.6048	97.756	98.5888	97.5103	98.8001	97.5556	97.7743	97.6169	98.5762	99.996	99.2192	97.7785	98.7455	99.2871	100	97.6276	97.7307	98.7113	98.6438	98.6276	97.526	97.7263	97.8143	98.5821	97.6192	97.3392	97.3194
Limosilactobacillus_fermentum_FTDC_8312	98.4678	99.2364	99.2327	98.571	98.3708	98.5469	98.2737	98.4688	97.1687	98.2561	98.1443	98.3076	98.5661	98.6481	98.7573	98.7049	98.9605	98.9694	98.8822	98.7844	98.5524	98.5138	99.0014	98.7907	97.4712	98.3287	97.5264	98.3826	98.6633	98.5486	97.7715	97.5664	97.5522	98.6874	97.6112	97.6638	97.6276	100	98.6317	97.5615	97.5854	97.4222	98.4543	98.1201	98.9744	97.4291	98.0906	97.8961	97.9067
Limosilactobacillus_fermentum_FUA033	98.5846	98.8031	98.6323	99.034	98.8798	98.9104	98.5907	98.6529	97.325	98.3761	98.3239	98.3583	99.0501	98.896	98.6851	98.5835	98.6851	98.8957	99.1224	98.6722	98.7886	98.6391	98.6433	98.6785	97.4817	98.5981	97.5996	98.6162	99.3941	98.6623	97.7469	97.7026	97.5871	99.4317	97.5709	97.8476	97.7307	98.6317	100	97.9104	97.6879	97.5497	98.4916	98.3614	98.7011	97.4211	98.1195	98.0498	98.014
Limosilactobacillus_fermentum_FUA3582	97.8326	97.936	97.5329	97.9941	98.0624	97.9301	97.8337	97.621	97.2936	97.7906	97.9012	97.7691	97.5949	97.7455	97.8887	97.6416	97.9333	97.9593	97.9937	97.703	97.9179	97.6465	97.6402	97.716	98.4567	97.5803	98.5411	97.6086	97.9157	97.7286	98.5269	98.7275	98.746	97.8037	98.4758	98.7804	98.7113	97.5615	97.9104	100	98.9927	99.0261	97.6398	97.8094	97.7838	98.3821	97.5169	97.4491	97.4891
Limosilactobacillus_fermentum_FUA3588_101	97.8264	97.8546	97.4607	97.8697	97.8495	97.8713	97.5928	97.5822	97.2508	97.5603	97.7338	97.7277	97.6118	97.6578	97.7001	97.7849	97.7734	97.8911	97.8434	97.6318	97.8734	97.539	97.6096	97.6813	98.3562	97.5775	98.438	97.5997	97.7802	97.7143	98.311	98.6058	98.5254	97.8207	98.5319	98.5684	98.6438	97.5854	97.6879	98.9927	100	98.7275	97.5658	97.7541	97.6054	98.3292	97.5714	97.4507	97.4505
Limosilactobacillus_fermentum_FUA3589	97.5778	97.7373	97.3106	97.7505	97.7638	97.6907	97.5036	97.3002	97.0189	97.7201	97.7413	97.6396	97.2591	97.4545	97.6612	97.5981	97.7581	97.8213	97.7848	97.4631	97.7319	97.3325	97.2596	97.5971	98.2275	97.3744	98.4164	97.3523	97.5644	97.6987	98.4541	98.5578	98.6041	97.5423	98.3496	98.6456	98.6276	97.4222	97.5497	99.0261	98.7275	100	97.4229	97.5638	97.4596	98.1707	97.4352	97.3579	97.3262
Limosilactobacillus_fermentum_GBJ	98.3809	98.6229	98.5182	98.4857	98.4317	98.51	98.3547	98.3952	97.1288	98.219	98.0574	98.0759	98.4767	98.5561	98.5147	98.6159	98.5513	98.6006	98.782	98.5202	98.5242	98.5027	98.4445	98.6894	97.3898	98.3136	97.4682	98.3407	98.5492	98.7273	97.6868	97.4918	97.2821	98.5914	97.3743	97.5832	97.526	98.4543	98.4916	97.6398	97.5658	97.4229	100	98.073	98.5532	97.4267	97.8966	98.0526	98.0597
Limosilactobacillus_fermentum_I2	98.4238	98.5735	97.9673	98.7578	98.7652	98.4454	98.5843	98.3107	97.1843	98.2299	98.2292	98.1568	98.5368	98.3915	98.2547	98.3754	98.4305	98.5703	98.6577	98.1874	98.8503	98.0323	98.1609	98.2999	97.3087	98.1962	97.5804	98.1125	98.5096	98.0372	97.6639	97.7012	97.619	98.6708	97.483	97.7903	97.7263	98.1201	98.3614	97.8094	97.7541	97.5638	98.073	100	98.4337	97.3375	98.0645	97.6184	97.5891
Limosilactobacillus_fermentum_311	98.5464	99.1654	98.8509	98.858	98.7303	98.8214	98.5029	98.4527	97.1128	98.4308	98.3108	98.3767	98.4527	98.6957	99.0949	98.8091	99.1725	99.013	98.9991	98.9853	98.6066	98.5336	98.7367	98.92	97.4983	98.3066	97.6361	98.4431	98.7276	98.6243	97.8547	97.7475	97.6806	98.8054	97.7679	97.8584	97.8143	98.9744	98.7011	97.7838	97.6054	97.4596	98.5532	98.4337	100	97.5179	98.1589	97.9921	98.0622
Limosilactobacillus_fermentum_IMDO	97.4351	97.6247	97.3651	97.5128	97.5932	97.645	97.4476	97.3758	97.3433	97.4548	97.7063	97.4813	97.3648	97.5171	97.3462	97.3745	97.5607	97.6456	97.7497	97.3885	97.7452	97.2401	97.3975	97.3926	99.2155	97.4246	99.2165	97.4531	97.5164	97.522	98.2717	98.5363	98.75	97.4198	99.0347	98.5667	98.5821	97.4291	97.4211	98.3821	98.3292	98.1707	97.4267	97.3375	97.5179	100	97.1817	97.1881	97.2885
Limosilactobacillus_fermentum_ING8_	98.0258	98.3686	98.1453	98.3593	97.9935	98.149	98.0859	97.8937	96.9787	97.979	97.8788	98.0717	97.8855	98.0898	98.2082	98.123	98.4281	98.2402	98.3211	98.0845	98.2104	98.0174	98.0074	97.9205	97.2125	97.8748	97.5091	97.8916	98.2544	98.0426	97.5088	97.6233	97.4609	98.2844	97.4234	97.561	97.6192	98.0906	98.1195	97.5169	97.5714	97.4352	97.8966	98.0645	98.1589	97.1817	100	98.8412	98.8411
Limosilactobacillus_fermentum_JL_1	97.8173	98.2436	97.9153	98.1397	98.0375	98.0729	97.7502	98.0389	97.047	97.9301	97.6957	97.9367	98.0598	98.0989	97.7794	97.944	98.0164	98.1086	98.187	97.8328	98.0668	97.9589	97.9811	98.1519	97.2043	97.9224	97.1812	98.0591	98.0957	97.9839	97.3788	97.2669	97.3748	98.0779	97.2496	97.4714	97.3392	97.8961	98.0498	97.4491	97.4507	97.3579	98.0526	97.6184	97.9921	97.1881	98.8412	100	99.9822
Limosilactobacillus_fermentum_JL_2	97.8745	98.1876	97.9089	98.0322	97.9748	98.0739	97.7199	98.0601	97.0346	97.9523	97.6793	97.9257	98.0821	98.0231	97.7325	97.9979	98.0495	98.0616	98.1698	97.8389	98.0373	97.9613	98.0175	98.1163	97.2715	97.909	97.1862	98.0273	98.0523	97.9548	97.3221	97.2731	97.355	98.0679	97.2729	97.4587	97.3194	97.9067	98.014	97.4891	97.4505	97.3262	98.0597	97.5891	98.0622	97.2885	98.8411	99.9822	100
Limosilactobacillus_fermentum_KCKM_0998	98.6724	98.8493	98.6171	98.9123	98.6858	98.702	98.6476	98.5656	97.1383	98.4033	98.2713	98.2685	98.7873	99.1262	98.8016	98.686	98.8325	98.7105	99.0549	98.7597	98.7617	98.64	98.6292	98.8654	97.4343	98.5537	97.6242	98.6505	98.9644	98.6499	97.7671	97.6643	97.5142	98.9299	97.5328	97.6975	97.6897	98.6474	98.9276	97.7479	97.7565	97.4725	98.6469	98.2978	98.6628	97.5223	98.0389	98.1002	98.0797
Limosilactobacillus_fermentum_KHUD_007	98.8585	98.9131	98.613	99.2957	98.8932	98.9247	98.7875	98.7213	97.315	98.51	98.4622	98.4387	99.1125	98.8599	98.8995	98.6636	98.7934	98.8511	99.2045	98.7263	98.9089	98.6698	98.6893	98.7038	97.5266	98.6683	97.6704	98.757	99.5254	98.5228	97.8074	97.7936	97.6989	99.7519	97.8	97.9439	97.8239	98.659	99.4138	97.9413	97.7823	97.6538	98.6635	98.6795	98.8506	97.5951	98.2501	98.0391	97.9914
Limosilactobacillus_fermentum_KMB_612	98.7746	99.4137	99.2299	98.9902	98.7683	98.8914	98.6018	98.7713	97.3452	98.4518	98.5524	98.5432	98.7633	98.9452	99.0376	98.9698	99.2667	99.157	99.08	98.9791	98.9431	98.7582	99.1718	99.0347	97.5635	98.5817	97.9134	98.614	98.9356	98.7577	97.942	98.0272	97.8799	99.0281	97.8455	98.0297	98.0074	99.4974	98.9071	97.9745	97.8766	97.8141	98.7251	98.5499	99.1789	97.5838	98.3809	98.0205	97.9392
Limosilactobacillus_fermentum_KMB_613	98.66	99.0413	98.7814	99.0551	98.7452	98.8063	98.8373	98.5084	97.1343	98.3475	98.451	98.5427	98.5673	98.9476	99.0793	98.9702	99.1806	99.0199	99.019	98.9536	98.8991	98.5875	98.7169	99.1966	97.5016	98.5738	97.7602	98.6653	98.831	98.7862	97.7497	97.7644	97.7	98.9851	97.7346	97.8897	97.7698	98.84	98.8546	97.8218	97.8154	97.7515	98.5997	98.7527	98.9083	97.5881	98.0484	98.2319	98.1952
Limosilactobacillus_fermentum_KUB_D18	98.7354	98.84	98.539	98.8662	98.7044	98.9383	98.7381	98.8433	97.1069	98.3692	98.2269	98.5062	98.684	98.6777	98.8378	98.5544	98.8601	98.8093	98.8969	98.6302	98.6713	98.4672	98.5702	98.5596	97.4631	98.6393	97.6007	98.6808	98.8774	98.4963	97.6764	97.7347	97.6086	98.7925	97.5896	97.7536	97.7865	98.604	98.7663	97.8282	97.6976	97.5413	98.4465	98.5412	98.7575	97.4022	98.1611	97.9037	97.8686
Limosilactobacillus_fermentum_L13	98.9604	98.8445	98.6905	98.9813	98.7362	98.7664	98.7388	98.6358	97.3096	98.5081	98.3652	98.5125	98.7547	98.8282	98.7639	98.7131	98.8989	98.8364	99.1373	98.6738	98.8307	98.5733	98.5389	98.8563	97.6038	98.4313	97.6894	98.6823	98.8826	98.677	97.8626	97.8608	97.8433	98.9565	97.8269	97.879	97.8721	98.6291	98.8759	97.8503	97.8831	97.6424	98.5413	98.4452	98.8193	97.528	98.2358	98.137	98.1279
Limosilactobacillus_fermentum_317	98.014	98.3149	97.8751	98.2487	98.0515	98.1287	97.8621	97.9175	96.9483	97.9893	97.9736	98.0062	97.8294	98.0946	98.1325	98.1026	98.3232	98.2632	98.3409	98.033	98.1928	97.869	97.9156	97.8913	97.2158	97.7594	97.263	97.9239	98.1755	98.0091	97.4872	97.421	97.4719	98.1671	97.3171	97.4626	97.4059	97.8557	97.939	97.4683	97.4476	97.4631	97.8532	97.8793	98.1312	97.2311	99.7547	98.7817	98.7473
Limosilactobacillus_fermentum_L930BB	98.6638	99.19	98.8266	98.8757	98.6653	98.7055	98.7229	98.5588	97.2775	98.4447	98.3529	98.389	98.6574	98.784	98.9984	98.8802	99.1566	99.0396	99.0032	98.8034	98.72	98.5683	98.7234	99.1466	97.5356	98.5072	97.6635	98.5962	98.8382	98.5325	97.8373	97.7255	97.715	98.9155	97.7407	97.8928	97.7299	98.9273	98.7453	97.7493	97.8455	97.6409	98.5418	98.4607	99.0468	97.6378	98.1749	98.1417	98.1099
Limosilactobacillus_fermentum_LAC_FRN_92	98.4578	98.8593	98.546	98.7132	98.7733	98.687	98.5432	98.4755	97.2154	98.1949	98.1531	98.3179	98.5702	98.5346	98.7082	98.6849	98.6856	98.8571	98.8169	98.6312	98.6566	98.3918	98.5363	98.7851	97.4195	98.5023	97.5835	98.392	98.6064	98.4643	97.7743	97.691	97.6756	98.7071	97.5824	97.7507	97.6877	98.5684	98.7501	97.7029	97.6612	97.4607	98.4	98.4111	98.6271	97.4976	98.1588	97.9492	97.985
Limosilactobacillus_fermentum_LDTM_7301	98.548	98.7774	98.5774	98.8397	98.6667	98.7889	98.5431	98.5522	97.2208	98.1689	98.2813	98.3332	98.7977	99.0709	98.6594	98.674	98.6514	98.9401	98.8572	98.647	98.5887	98.6075	98.6625	98.7931	97.53	98.489	97.5638	98.5354	98.8228	98.654	97.824	97.6816	97.5874	98.8926	97.5694	97.7359	97.7037	98.5601	98.8665	97.7959	97.6973	97.5674	98.6229	98.2745	98.7281	97.559	98.1244	98.0514	98.0355
Limosilactobacillus_fermentum_LMT2_75	98.3923	98.6959	98.6464	98.4066	98.4417	98.621	98.4184	98.4541	97.0598	98.1179	97.8712	98.0396	98.4211	98.4224	98.6387	98.4179	98.6417	98.6217	98.7169	98.5754	98.5575	98.2005	98.4511	98.5765	97.4695	98.367	97.4784	98.5127	98.6022	98.2833	97.5712	97.5039	97.3969	98.5322	97.438	97.5823	97.4417	98.6161	98.4373	97.6572	97.549	97.2364	98.2777	98.0756	98.4837	97.4256	97.845	97.9744	97.9508
Limosilactobacillus_fermentum_LfQi6	98.5287	98.5769	98.6244	98.6602	98.5445	98.5415	98.4602	98.6242	97.3139	98.2538	98.3013	98.1717	98.6572	98.6086	98.6057	98.483	98.4941	98.416	98.7863	98.5044	98.5859	98.5481	98.576	98.7118	97.5784	98.5411	97.5058	99.2319	98.7131	98.5594	97.7245	97.6819	97.6188	98.7994	97.4609	97.6921	97.7315	98.5477	98.688	97.7752	97.6254	97.4026	98.5486	98.0768	98.5648	97.5697	98.0943	97.9915	98.0255
Limosilactobacillus_fermentum_LfU21	98.3839	99.2793	99.2428	98.6674	98.3266	98.4666	98.235	98.5639	97.1047	98.2037	98.1246	98.2162	98.5023	98.7009	98.7802	98.6027	98.8519	98.828	98.783	98.6587	98.5803	98.5252	99.0801	98.7592	97.4025	98.411	97.473	98.5029	98.6198	98.5767	97.6244	97.469	97.4301	98.7044	97.4932	97.7502	97.5043	99.3489	98.6327	97.6149	97.5428	97.3172	98.5115	98.0459	98.8088	97.4439	98.0903	97.7948	97.8085
Limosilactobacillus_fermentum_M4	98.3477	98.6873	98.4442	98.488	98.4985	98.6123	98.4192	98.4605	97.1717	98.3184	98.1495	98.1255	98.5039	98.5695	98.5867	98.5782	98.5657	98.6926	98.7199	98.4555	98.5808	98.579	98.3994	98.7137	97.3066	98.3535	97.5173	98.4933	98.6752	98.8339	97.659	97.5714	97.3982	98.6117	97.3807	97.5401	97.5582	98.4846	98.6275	97.71	97.5725	97.3204	98.7403	98.2248	98.4637	97.3513	97.9961	98.0695	98.0521
Limosilactobacillus_fermentum_MC1	98.6934	99.0346	98.7189	98.8804	98.6408	98.7293	98.6269	98.4459	97.1947	98.2942	98.4056	98.4478	98.5039	98.8699	99.0494	98.9815	99.0452	99.1134	99.0187	98.8752	98.8044	98.587	98.8246	99.9055	97.5358	98.5021	97.7035	98.5812	98.885	98.6907	97.7367	97.7894	97.7116	98.8185	97.7088	97.724	97.8108	98.8102	98.7087	97.6954	97.7179	97.6179	98.6541	98.4204	98.9652	97.4573	98.0758	98.1344	98.0681
Limosilactobacillus_fermentum_MCC_0225	98.5507	99.1752	98.7704	98.6777	98.6399	98.6268	98.5993	98.3842	97.1444	98.3024	98.2307	98.1842	98.3776	98.6942	99.4217	98.7219	99.1891	99.0585	98.8732	99.3551	98.6726	98.4173	98.9296	98.5464	97.382	98.3515	97.579	98.441	98.5711	98.5701	97.5388	97.7398	97.5169	98.6195	97.5921	97.6954	97.6917	98.9555	98.5579	97.8067	97.5016	97.5165	98.4273	98.4345	99.1675	97.3834	98.206	98.0092	98.0155
Limosilactobacillus_fermentum_isolate_MGYG_HGUT_00166	98.5153	98.8657	98.5897	98.7608	98.7446	98.7348	98.5499	98.5715	97.2543	98.4019	98.3884	98.3413	98.6315	98.7298	98.629	98.651	98.7709	98.9756	98.9655	98.5141	98.5873	98.4847	98.5836	98.709	97.5683	98.515	97.6216	98.4222	98.7052	98.8042	97.8533	97.8593	97.6918	98.7748	97.7924	97.9068	97.8399	98.6517	98.7761	97.9523	97.8575	97.656	98.7799	98.4116	98.7069	97.4949	98.2718	98.0536	97.9957
Lactobacillus_fermentum_47_7	98.6595	98.6989	98.659	98.6939	98.6643	99.1074	98.5568	99.1918	97.3752	98.3062	98.2983	98.3029	98.7397	98.7149	98.5618	98.5902	98.6422	98.605	98.8156	98.5993	98.6507	98.6284	98.6481	98.6589	97.5239	98.9435	97.5243	98.6137	98.7375	98.5829	97.7779	97.7077	97.608	98.729	97.5217	97.7382	97.7585	98.6486	98.7697	97.8116	97.6654	97.4163	98.5733	98.2504	98.7124	97.59	98.1069	98.1248	98.1547
Limosilactobacillus_fermentum_MSJK0025	97.5594	97.5951	97.3266	97.665	97.5341	97.62	97.5203	97.4273	97.2609	97.5367	97.5803	97.6042	97.3084	97.49	97.5236	97.5506	97.5863	97.6409	97.6682	97.4377	97.7788	97.3433	97.4247	97.4412	99.0429	97.498	99.1071	97.418	97.6196	97.6218	98.161	98.4616	98.5579	97.543	99.0018	98.4732	98.3733	97.5781	97.5478	98.3009	98.3186	98.1584	97.4464	97.3044	97.5246	99.0332	97.2494	97.1804	97.2075
Limosilactobacillus_fermentum_MTCC_5898	97.9802	98.1412	98.2089	98.0811	98.2485	98.0898	98.0232	98.1344	97.1214	97.9277	98.0194	98.0208	98.1952	98.1237	98.0368	98.0763	98.0977	98.1437	98.1962	98.0426	98.1522	98.1434	98.2464	98.1441	97.3496	98.1307	97.345	98.0606	98.2029	98.1986	97.5964	97.5618	97.4643	98.1209	97.3566	97.55	97.5334	98.1536	98.1919	97.5077	97.6177	97.3365	98.0828	97.6059	98.1153	97.414	97.9919	98.0391	97.9841
Limosilactobacillus_fermentum_PC10	98.2835	98.6694	98.5038	98.5277	98.3523	98.2629	98.2385	98.2993	97.1278	98.0523	97.9866	98.0387	98.3966	98.3453	98.5133	98.4827	98.6421	98.5895	98.6735	98.5263	98.3746	98.3179	98.4948	98.7137	97.3225	98.1669	97.3506	98.3449	98.4484	98.3516	97.6185	97.4976	97.4373	98.4447	97.43	97.5085	97.5344	98.4433	98.3488	97.5946	97.5556	97.196	98.4314	97.9604	98.4628	97.3245	98.2986	98.4184	98.3938
Limosilactobacillus_fermentum_PC76	97.7761	98.0281	97.8981	97.9114	97.8891	97.7993	97.6638	97.9142	97.0054	97.869	97.7584	98.0365	97.944	97.8329	97.8951	97.8162	97.9599	97.7422	98.0623	97.9046	97.8121	97.7798	97.8275	97.9376	97.0953	97.7285	97.1758	97.8091	97.9484	97.8658	97.4273	97.2583	97.2294	97.8359	97.2832	97.321	97.2894	97.8632	97.794	97.3621	97.412	97.1382	97.8816	97.4975	97.8677	97.1863	98.1052	98.2303	98.193
Limosilactobacillus_fermentum_PMC101	98.5712	98.7783	98.6168	98.835	98.689	98.7292	98.392	98.5462	97.1997	98.2671	98.1687	98.3682	98.704	99.1257	98.5947	98.5331	98.7025	98.8502	98.95	98.6141	98.6634	98.5649	98.5673	98.7092	97.5147	98.5762	97.6787	98.5196	98.8008	98.6812	97.674	97.6601	97.6568	98.8906	97.6052	97.6684	97.646	98.5116	98.8707	97.8539	97.5541	97.43	98.5808	98.2987	98.6753	97.5467	98.0051	98.0756	98.0416
Limosilactobacillus_fermentum_QAULFN54	98.7297	99.324	99.2224	98.9227	98.6702	98.7397	98.5207	98.6313	97.3592	98.4801	98.4757	98.5118	98.723	98.8274	99.0516	99.0036	99.1565	99.1271	99.0041	99.0271	98.7988	98.7365	99.06	98.953	97.5834	98.5335	97.7752	98.5083	98.8599	98.7248	97.9172	97.892	97.8052	98.9036	97.9479	97.9244	97.9208	99.801	98.824	97.931	97.8365	97.8956	98.6666	98.4954	99.2019	97.7577	98.3436	97.9439	97.9075
Limosilactobacillus_fermentum_QAULFN55	98.8678	98.8676	98.5674	99.3508	98.8776	98.8908	98.9337	98.6533	97.3443	98.4886	98.555	98.4547	99.055	98.9039	99.0296	98.8593	98.954	98.9983	99.2455	98.8701	98.9077	98.6468	98.5669	98.8327	97.5276	98.688	97.7585	98.7426	99.4933	98.5889	97.8688	97.8913	97.7459	99.8777	97.8472	97.8859	97.8546	98.6698	99.4201	97.8855	97.8108	97.769	98.6597	98.7817	98.8503	97.5428	98.2938	98.0797	98.11
Limosilactobacillus_fermentum_QAULFN56	97.3712	97.3273	97.1069	97.3774	97.366	97.2166	97.295	96.9478	98.9344	97.2032	97.2332	97.2977	97.0618	97.1576	97.2977	97.2038	97.348	97.2143	97.3942	97.1881	97.316	96.9992	97.0466	97.1354	96.9909	96.9613	97.4216	97.0814	97.2884	97.1249	97.2625	97.4836	97.3575	97.3211	97.429	97.2797	97.4845	97.1432	97.2039	97.3407	97.2518	97.3181	96.9117	97.2607	97.2731	97.0711	97.0114	96.9346	96.8908
Limosilactobacillus_fermentum_QAULFN62	98.5554	98.8874	98.5771	98.7586	98.7445	98.7348	98.5499	98.5574	97.2543	98.4019	98.4093	98.3571	98.6315	98.7298	98.6291	98.6691	98.7709	98.9756	98.9656	98.5142	98.5942	98.4978	98.5655	98.709	97.57	98.4956	97.6357	98.4442	98.7052	98.8042	97.8764	97.8775	97.6918	98.7599	97.8126	97.9292	97.8543	98.6517	98.7761	97.9523	97.8575	97.6685	98.7799	98.4116	98.7069	97.5137	98.2718	98.0438	97.9958
Limosilactobacillus_fermentum_QAULFN64	97.3685	97.3273	97.1244	97.3972	97.3462	97.194	97.3129	96.9624	98.9344	97.2422	97.2532	97.3176	97.1013	97.1691	97.2977	97.2038	97.325	97.2143	97.3942	97.1882	97.316	97.018	97.0654	97.1229	97.0091	96.9582	97.4178	97.0999	97.2848	97.1222	97.2831	97.4611	97.3575	97.3011	97.4183	97.2998	97.4615	97.1563	97.2039	97.3607	97.2518	97.3181	96.909	97.2789	97.2832	97.0711	97.0114	96.9542	96.9103
Limosilactobacillus_fermentum_712	98.6396	98.6988	98.1833	98.8468	98.5827	98.7963	98.6726	98.4798	97.0179	98.2578	98.3918	98.3462	98.4839	98.5527	98.6595	98.6087	98.7723	98.7916	98.8061	98.4831	98.8439	98.3083	98.405	98.4284	97.3706	98.3273	97.5753	98.4272	98.7365	98.4451	97.5963	97.6168	97.6646	98.8324	97.5722	97.7213	97.6831	98.2999	98.5554	97.7067	97.606	97.6232	98.3145	98.5274	98.4689	97.4292	98.1155	97.7783	97.7969
Limosilactobacillus_fermentum_R17_5	98.4723	99.1438	98.9675	98.8722	98.6281	98.7574	98.4107	98.4621	97.1537	98.2872	98.3621	98.5487	98.5371	98.6711	98.864	98.7264	99.0507	99.1517	98.9057	98.7216	98.7349	98.4715	98.948	98.8267	97.5122	98.5048	97.704	98.3599	98.673	98.4568	97.9354	97.8271	97.7442	98.7378	97.7653	97.8878	97.844	99.3487	98.6777	97.8741	97.7484	97.5496	98.3847	98.3763	99.0659	97.5423	98.1933	97.8785	97.8482
Limosilactobacillus_fermentum_RC4	97.6738	97.9559	97.8246	97.8579	97.7285	97.9021	97.666	97.8163	96.8391	97.7767	97.7501	97.8403	97.7403	97.9386	97.8313	97.8172	97.971	97.8813	98.0186	97.8054	97.9965	97.7699	97.7822	97.9023	96.9067	97.6381	97.0768	97.8363	97.939	97.8528	97.2735	97.1286	97.0757	97.7964	97.026	97.1145	97.1339	97.8328	97.7855	97.1499	97.3274	96.9927	97.8538	97.531	97.6821	96.9333	98.8632	98.7528	98.7375
Limosilactobacillus_fermentum_S13	97.7086	98.0296	97.5009	97.8873	97.946	97.8993	97.7311	97.5081	97.3644	97.8737	97.8707	97.8054	97.6803	97.6085	97.7637	97.5876	97.8485	98.0455	97.9034	97.6514	97.9522	97.5231	97.6633	97.6951	98.709	97.4764	98.7839	97.5265	97.7473	97.5853	98.6601	99.2565	99.2113	97.8775	98.8136	99.3466	99.2755	97.5479	97.7172	98.8091	98.689	98.6162	97.4184	97.7806	97.8034	98.6598	97.6758	97.3381	97.3792
Limosilactobacillus_fermentum_S30	98.6882	98.7279	98.5213	98.9565	98.7473	98.9179	98.7611	98.8644	97.1771	98.2867	98.2978	98.467	98.6584	98.7183	98.7799	98.5742	98.8515	98.8537	98.9368	98.6592	98.7294	98.4837	98.4153	98.5417	97.469	98.691	97.6762	98.5426	98.8119	98.5124	97.7285	97.735	97.7151	98.8591	97.6621	97.7655	97.6954	98.5933	98.7521	97.8518	97.7245	97.5051	98.4674	98.4647	98.5806	97.5495	98.0009	97.9391	97.9528
Limosilactobacillus_fermentum_S6	97.7196	98.0412	97.5147	97.8978	97.9606	97.9311	97.7277	97.4909	97.3368	97.8916	97.7892	97.7128	97.6783	97.5847	97.8018	97.5812	97.8224	98.0189	97.8789	97.665	97.9089	97.541	97.6426	97.692	98.6881	97.4377	98.8085	97.4778	97.6833	97.5858	98.6279	99.3017	99.2084	97.8576	98.8256	99.3447	99.2944	97.5005	97.67	98.8074	98.6835	98.6207	97.4477	97.76	97.7702	98.6471	97.6442	97.3661	97.4266
Limosilactobacillus_fermentum_SCB0035	98.4905	98.8019	98.5891	98.7736	98.7014	98.7113	98.477	98.6066	97.318	98.2104	98.3662	98.3825	98.7228	98.8204	98.5879	98.7276	98.6349	98.9144	98.9086	98.6064	98.7133	98.5188	98.6198	98.8088	97.5453	98.5318	97.5565	98.4825	98.8086	99.0038	97.7623	97.6839	97.6989	98.7528	97.5389	97.7793	97.7481	98.6669	98.8257	97.8739	97.826	97.5507	98.7776	98.3351	98.5326	97.5187	98.1596	98.0211	98.0387
Limosilactobacillus_fermentum_SK152	98.5918	98.7794	98.5805	98.76	98.7594	98.7176	98.7453	98.3597	97.2914	98.1826	98.3289	98.3751	98.7314	98.7884	98.6956	98.731	98.6839	98.8277	98.8356	98.5958	98.9056	98.563	98.5886	98.5962	97.5533	98.5027	97.6486	98.5518	98.7398	98.5817	97.6063	97.7119	97.5922	98.7863	97.5703	97.6732	97.6762	98.6299	98.7896	97.7199	97.7667	97.4736	98.4898	98.6906	98.6574	97.5755	97.9593	98.1461	98.0936
Limosilactobacillus_fermentum_SNUV175	98.5771	98.6962	98.3188	99.0885	98.7068	98.8428	98.4056	98.5032	97.2385	98.0743	98.2061	98.3968	98.8604	98.6787	98.4141	98.4876	98.459	98.7014	98.9468	98.2961	98.75	98.5362	98.5636	98.5133	97.4108	98.5207	97.3923	98.5952	99.039	98.6204	97.6312	97.6388	97.4409	99.0682	97.4662	97.6982	97.6076	98.3469	99.1446	97.7859	97.6074	97.4285	98.4875	98.1809	98.4405	97.3965	97.9683	97.907	97.9087
Limosilactobacillus_fermentum_SRCM103285	98.5598	98.8436	98.6998	98.8261	98.5306	98.6777	98.5985	98.5716	97.1977	98.1148	98.3408	98.2651	98.687	99.3223	98.7299	98.662	98.7294	98.739	99.0542	98.6527	98.7877	98.6357	98.5944	98.7121	97.4563	98.5209	97.6499	98.6852	98.91	98.6145	97.549	97.5979	97.562	98.8689	97.5387	97.5506	97.6145	98.575	98.889	97.7009	97.5438	97.3769	98.5613	98.4716	98.5202	97.361	97.8932	98.1132	98.1128
Limosilactobacillus_fermentum_SRCM_103290	97.4905	97.6608	97.2915	97.4836	97.5312	97.6489	97.3178	97.3361	97.2488	97.4454	97.4646	97.5895	97.3305	97.4224	97.4331	97.2768	97.4735	97.6514	97.647	97.3645	97.6409	97.3686	97.3105	97.3392	98.9564	97.2183	99.0764	97.3038	97.5675	97.3585	98.4061	98.6909	98.5814	97.3652	98.8563	98.6001	98.6998	97.4243	97.4479	98.3983	98.2631	98.1251	97.3277	97.332	97.5393	99.0505	97.1664	97.248	97.2557
Limosilactobacillus_fermentum_858	98.5485	98.7454	98.6282	99.0903	98.6541	98.7871	98.5959	98.5647	97.1864	98.2424	98.2142	98.3172	98.9499	98.7906	98.6624	98.5431	98.7418	98.6675	99.0706	98.5679	98.699	98.578	98.629	98.5771	97.4617	98.5563	97.5802	98.6586	99.343	98.5545	97.5931	97.6293	97.5917	99.5995	97.553	97.6415	97.6411	98.5795	99.2235	97.7789	97.635	97.4096	98.508	98.2896	98.4949	97.4115	98.0619	97.9896	97.9922
Limosilactobacillus_fermentum_U13	98.7063	99.2874	99.1919	98.9306	98.7467	98.8805	98.4343	98.5718	97.2442	98.4477	98.4249	98.3773	98.7335	98.7927	99.0612	98.958	99.2186	99.0809	99.024	98.9124	98.7812	98.6097	99.0386	98.9587	97.5112	98.4712	97.7162	98.5842	98.864	98.6882	97.8574	97.8237	97.7066	98.9744	97.7711	97.9012	97.9113	99.3634	98.6948	97.9273	97.7	97.7947	98.5603	98.4508	99.1518	97.5892	98.3953	97.9197	97.8928
Limosilactobacillus_fermentum_U14	98.7227	99.3576	99.2378	98.9402	98.7756	98.8414	98.513	98.5913	97.2274	98.4021	98.5039	98.4715	98.7442	98.769	99.0911	98.9445	99.216	99.1109	99.0188	98.8904	98.8739	98.6994	99.1071	98.9282	97.6178	98.4319	97.8063	98.6144	98.8602	98.7694	97.9265	97.8152	97.7617	98.9378	97.7872	97.8649	97.873	99.3742	98.7082	97.9742	97.8351	97.8578	98.535	98.4623	99.1631	97.6783	98.2942	97.9556	97.9122
Limosilactobacillus_fermentum_U19	98.6831	99.3484	99.1767	98.9421	98.7536	98.7991	98.5111	98.5714	97.18	98.4008	98.4689	98.4484	98.6759	98.8162	99.1142	98.8595	99.1695	99.0991	99.0212	98.9131	98.7328	98.6101	99.0383	98.8613	97.5403	98.4631	97.707	98.6187	98.7917	98.6226	97.9171	97.8317	97.7027	98.9739	97.7684	97.844	97.8595	99.354	98.6811	97.9475	97.7386	97.7511	98.6013	98.4546	99.19	97.6696	98.2669	97.8782	97.8533
Limosilactobacillus_fermentum_USM_8633	98.4323	99.2496	99.2021	98.6532	98.4088	98.5462	98.1854	98.5272	97.2024	98.1968	98.1109	98.2011	98.5718	98.6297	98.7288	98.6038	98.9385	98.8893	98.8242	98.7369	98.6068	98.456	98.9883	98.7559	97.4294	98.2451	97.493	98.4617	98.625	98.4648	97.6588	97.5411	97.5073	98.645	97.6139	97.5864	97.5643	99.9854	98.5772	97.6111	97.5419	97.3838	98.4375	98.0069	98.9026	97.4228	98.0405	97.8775	97.8251
Limosilactobacillus_fermentum_VRI_003	98.5415	99.2943	99.0699	98.7422	98.5247	98.589	98.3474	98.381	97.0492	98.3162	98.2594	98.4023	98.5263	98.6588	99.0106	98.686	99.0864	99.0311	98.8872	98.8849	98.6904	98.4917	98.9175	98.8407	97.3871	98.271	97.56	98.3027	98.655	98.5215	97.6693	97.6958	97.5791	98.7068	97.6742	97.7229	97.7236	99.7493	98.5535	97.6893	97.628	97.352	98.357	98.1914	98.9968	97.3723	98.1264	97.9461	97.9456
Limosilactobacillus_fermentum_VSI05	98.2941	99.0373	98.8657	98.4787	98.4874	98.5492	98.2698	98.4451	97.1116	98.1249	98.1205	98.2854	98.4516	98.6377	98.8286	98.6435	98.9838	98.9383	98.7176	98.8852	98.5247	98.5247	98.8114	98.7258	97.4332	98.3775	97.5086	98.5163	98.5088	98.5295	97.6425	97.5145	97.4833	98.517	97.4882	97.5771	97.4822	98.9249	98.536	97.6042	97.4773	97.1684	98.4395	98.0165	98.7408	97.4198	97.8824	98.0049	98.0048
Limosilactobacillus_fermentum_YL_11	97.9887	98.3214	98.143	98.1369	98.073	98.1727	97.9251	97.9942	97.0911	98.0181	97.8788	97.9996	97.9656	98.0323	98.1319	97.9026	98.2213	98.226	98.2096	98.1024	97.9617	97.9344	98.0682	98.1108	97.3514	97.9156	97.3404	97.9147	98.1016	97.973	97.4772	97.4901	97.4523	98.1244	97.344	97.4674	97.4369	98.2049	97.9987	97.4972	97.4942	97.319	97.9623	97.8142	98.2016	97.2816	98.9574	99.3556	99.3111
Limosilactobacillus_fermentum_YLF016	98.4314	98.7684	98.6077	98.627	98.4612	98.6654	98.4517	98.4146	97.1634	98.0265	98.1958	98.2439	98.4397	98.6366	98.6535	98.8522	98.7334	98.919	98.8445	98.6509	98.6434	98.5021	98.6366	98.6928	97.448	98.4817	97.4939	98.4923	98.6376	98.6107	97.5921	97.5697	97.577	98.5666	97.5496	97.6533	97.6093	98.6691	98.6952	97.5494	97.4885	97.3959	98.5959	98.2862	98.6875	97.4942	97.8495	98.054	98.0276
[truncated: 48 more columns]
