# Supplementary material for: Genomic Characterisation of Limosilactobacillus fermentum CRL2085 Unveiling Probiotic Traits for Application in Cattle Feed
Source: Environ Microbiol Rep. 2025 Sep 8;17(5):e70176. doi: 10.1111/1758-2229.70176 (PMC12415445; doi:10.1111/1758-2229.70176)
Supplement: Supplementary file 8 — Table S6: Genes associated with probiotic function identified in the genome of Limosilactobacillus fermentum CRL2085. [file EMI4-17-e70176-s002.xlsx]

## Sheet: Foglio1
Supplementary Table 5. Genes accociated with probiotic function identified in the genome of L. fermentum CRL2085
category	gene	product/function	CRL 2085
Stress responce
		mechanosensitive ion channel family protein	UIR13_01560
	mscL	large-conductance mechanosensitive channel protein MscL	UIR13_06490
	clpX	ATP-dependent Clp protease ATP-binding subunit ClpX	UIR13_05510
	trxA	thioredoxin	UIR13_08750
	trxB	thioredoxin-disulfide reductase	UIR13_04530
	groES	co-chaperone GroES	UIR13_04630
	groEL	molecular chaperon groEL	UIR13_04625
	dnaK	molecular chaperon dnaK	UIR13_06980
	dnaJ	molecular chaperon dnaJ	UIR13_06975
	hrcA	heat-inducible transcriptional repressor HrcA	UIR13_06990
		CtsR family transcriptional regulator	UIR13_08060
alchool tolerance
	glpK	glpK glycerol kinase GlpK	UIR13_02395
	ldhA	LDHA lactate dehydrogenase A	UIR13_05635
	ldh	L-lactate dehydrogenase	UIR13_03665
			UIR13_00245
			UIR13_04410
	clpP	ATP-dependent Clp endopeptidase proteolytic subunit ClpP	UIR13_03725
	clpA/clpB	ATP-dependent Clp protease/Chaperone ClpA/ClpB	UIR13_05620
	clpB	ATP-dependent chaperone ClpB	UIR13_08065
	clpE	ATP-dependent Clp protease ATP-binding subunit ClpE	UIR13_07115
			UIR13_04395
			UIR13_08315
			UIR13_01225
	degP, htrA	Serine protease Do-like HtrA	UIR13_05685
	tig	trigger factor	UIR13_05515
	recA	recombinase recA	UIR13_01680
	addA	helicase-exonuclease AddAB subunit AddA	UIR13_08990
Immunomodulation
	dltA	dltA – D-alanine--poly(phosphoribitol) ligase subunit DltA	UIR13_03810
	dltB	d-Alanylation of LTA	UIR13_03815
	dltC	D-alanyl carrier protein	UIR13_03820
	dltD	d-Alanylation of LTA	UIR13_03825
	dltX	teichoic acid D-Ala incorporation-associated protein DltX	UIR13_03805
adhesion
	inlJ	Internalin J (MucBP domain)	UIR13_05585
	mapA	Hydrolase, Collagen-binding protein	UIR13_05660
	p75	NlpC P60 family protein (SlpA domain)	UIR13_02820
supporting functions
	srtA	Class A sortase	UIR13_02240
Gastrointestinal tract survival and stress response
	pbpX	Penicillin-binding protein	UIR13_09380
	mrdA	Penicillin-binding protein	UIR13_03015
	ponA	Penicillin-binding protein 1A	UIR13_08800
Acid tolerance
	yvgP	Sodium proton antiporter	UIR13_00130
		F0F1 ATP synthase subunit epsilon	UIR13_01915
	atpD	F0F1 ATP synthase subunit beta	UIR13_01920
		F0F1 ATP synthase subunit gamma	UIR13_01925
	atpA	F0F1 ATP synthase subunit alpha	UIR13_01930
	atpH	ATP synthase F1 subunit delta	UIR13_01935
	atpF	F0F1 ATP synthase subunit B	UIR13_01940
	atpE	F0F1 ATP synthase subunit C	UIR13_01945
	atpB	F0F1 ATP synthase subunit A	UIR13_01950
		carboxymuconolactone decarboxylase family protein	UIR13_02305
Bile salt tolerance
		Glucose-6-phosphate isomerase	UIR13_02090
		Guanosine-3',5'-bis(diphosphate) 3'-pyrophosphohydrolase	UIR13_00270
		NG,NG-dimethylarginine dimethylaminohydrolase 1	UIR13_00640
	arcD	Arginine/ornithine antiporter ArcD	UIR13_06355
			UIR13_04750
		arginine repressor	UIR13_01160
		Phosphoglycerate mutase family protein	UIR13_00195
		GTP pyrophosphokinase	UIR13_09440
		PTS system, mannose-specific IIA component	UIR13_08705
		PTS system, mannose-specific IIC component	UIR13_08710
		PTS system, mannose-specific IID component	UIR13_08715
		Phosphoglycerate mutase	UIR13_06895
		CTP synthase	UIR13_03565
	argR	Arginine pathway regulatory protein ArgR, repressor of arg regulon	UIR13_03150
		Glucose-6-phosphate isomerase	UIR13_00965
		Arginine deiminase	UIR13_04755
		PTS system, sucrose-specific IIB component	UIR13_09135
		Phosphoenolpyruvate-protein phosphotransferase of PTS system	UIR13_07100
		Pyruvate kinase	UIR13_05180
	ykgG	Predicted L-lactate dehydrogenase, hypothetical protein subunit YkgG	UIR13_09610
	ykgF	Predicted L-lactate dehydrogenase, Iron-sulfur cluster-binding subunit YkgF	UIR13_09615
	ykgE	Predicted L-lactate dehydrogenase, Fe-S oxidoreductase subunit YkgE	UIR13_09620
		Phosphoenolpyruvate-protein phosphotransferase of PTS system	UIR13_06735
		PTS system, IIC component	UIR13_06775
		PTS system, cellobiose-specific IIC component	UIR13_02370
		PTS system, trehalose-specific IIA component	UIR13_07735
		GTP pyrophosphokinase	UIR13_08460
		Phosphoglycerate mutase family protein	UIR13_08410
		Malolactic enzyme	UIR13_07805
		Malolactic regulator	UIR13_07800
		linear amide C-N hydrolase	UIR13_06225
extreme temperature tolerance/stress responce
		Cold shock protein	UIR13_07960
	hsp	Member of the small heat shock protein (HSP20) family	UIR13_04115
Osmotic shock tolerance
	grpE	Response to hyperosmotic and heat shock	UIR13_06985
	gbuA	glycine betaine/L-proline ABC transporter ATP-binding protein	UIR13_06190
	gbuB	proline/glycine betaine ABC transporter permease	UIR13_06200
	choS	ABC transporter permease	UIR13_06195
oxidative stress survival
	hslO	Redox-regulated molecular chaperone	UIR13_02150
	tpx	Thiol-specific peroxidase	UIR13_01755
	ywbN	Dyp-type peroxidase	UIR13_08700
cell wall formation
	murA	Cell wall formation UDP-N-acetylglucosamine 1-carboxyvinyltransferase	UIR13_03560
	ytgP	Polysaccharide biosynthesis protein	UIR13_08905
	epsIIG	Glycosyltransferase like family 2	UIR13_02785
	tagE3	Glycosyl transferases group 1	UIR13_03865
	tagE2	Glycosyl transferases group 1	UIR13_03860
	ykcC	Glycosyl transferase family 2	UIR13_02800
moonlighting proteins
moonlighting proteins	GH25 family lysozyme	Glycosyl hydrolase (LysM domain)	UIR13_01170
moonlighting proteins	pgm6	Phosphoglycerate mutase	UIR13_06450
			UIR13_03475
			UIR13_04405
moonlighting proteins	tpiA	Triosephosphate isomerase	UIR13_04025
moonlighting proteins	tuf	Elongation factor Tu	UIR13_05520
Biofilm formation
	epsB	Capsular polysaccharide biosynthesis protein	UIR13_05015
	luxS	S-ribosylhomocysteine lyase	UIR13_09210
	ccpA	Catabolite control protein A	UIR13_01540
	brpA	Cell envelope-like function transcriptional attenuator common domain protein	UIR13_00700
	comEA	Competence protein ComEA	UIR13_04320
	comEB	ComE operon protein 2	UIR13_04315
	comFA	Helicase C-terminal domain protein	UIR13_04605
	comGB	Type II secretion system	UIR13_02655
		competence protein CoiA family protein	UIR13_09450
	comEC	DNA internalization-related competence protein ComEC/Rec2	UIR13_04310
	comGC	competence type IV pilus major pilin ComGC	UIR13_02665
glucose metabolism
		ɑ-glucosidase	UIR13_02585
Exopolysaccharides synthesis
	gndA	decarboxylating 6-phosphogluconate dehydrogenase	UIR13_01450
		phosphoglucosamine mutase	UIR13_08645
		beta-phosphoglucomutase	UIR13_05655
		UDP-glucose-hexose-1-phosphate uridylyltransferase	UIR13_01315
	galU	UTP--glucose-1-phosphate uridylyltransferase GalU	UIR13_04555
	glmU	bifunctional UDP-N-acetylglucosamine diphosphorylase/glucosamine-1-phosphate N-acetyltransferase GlmU	UIR13_03600
		oligosaccharide flippase family protein	UIR13_00845
	galE	UDP-glucose 4-epimerase GalE	UIR13_04775
	epsD	Tyrosine-protein kinase EpsD (EC 2.7.10.2)	UIR13_05020
folate biosynthesis
	folA	dihydrofolate reductase	UIR13_05280
	folB	dihydroneopterin aldolase	UIR13_08850
	folK	2-amino-4-hydroxy-6-hydroxymethyldihydropteridine diphosphokinase	UIR13_08845
	folP	dihydropteroate synthase	UIR13_08825
	folC	folylpolyglutamate synthase/dihydrofolate synthase family protein	UIR13_01745
	folE	GTP cyclohydrolase I FolE	UIR13_08840
riboflavin biosynthesis
	ribA	bifunctional 3,4-dihydroxy-2-butanone-4-phosphate synthase/GTP cyclohydrolase II	UIR13_04210
	ribB	3,4-dihydroxy-2-butanone-4-phosphate synthase	UIR13_00590
	ribD	bifunctional diaminohydroxyphosphoribosylaminopyrimidine deaminase/5-amino-6-(5-phosphoribosylamino)uracil reductase RibD	UIR13_04200
	ribE	riboflavin synthase	UIR13_04205
	ribF	riboflavin biosynthesis protein RibF	UIR13_09770
	yigB	Cof-type HAD-IIB family hydrolase	UIR13_04484
aggregation
		Peptidoglycan-binding LysM	UIR13_08670
		Peptidoglycan-binding LysM	UIR13_04125
nutritional value
		Feruloyl esterase/Aspartate-semialdehyde dehydrogenase	UIR13_05140
		Feruloyl esterase/alpha/beta hydrolase/NLMEFMDN_01704 2-succinyl-6-hydroxy-2,4-cyclohexadiene-1-carboxylate synthase	UIR13_08730
